# Supplementary material for: Significance of fatty acid metabolism regulators in the diagnosis and subtype classification in non-alcoholic fatty liver disease
Source: Front Cell Dev Biol. 2026 Jun 19;14:1871166. doi: 10.3389/fcell.2026.1871166 (PMC13328353; doi:10.3389/fcell.2026.1871166)
Supplement: Supplementary file 1 [file DataSheet4.xlsx]

## Sheet: Supplementary material 3
GSM1178970	C
GSM1178971	C
GSM1178972	C
GSM1178973	C
GSM1178974	C
GSM1178976	C
GSM1178977	C
GSM1178978	C
GSM1178979	C
GSM1178981	C
GSM1178982	C
GSM1178983	C
GSM1178984	C
GSM1178985	C
GSM1178990	C
GSM1178991	C
GSM1178992	C
GSM1178994	C
GSM1178997	C
GSM1178998	C
GSM1179000	C
GSM1179005	C
GSM1179007	C
GSM1179009	C
GSM1179010	C
GSM1179012	C
GSM1179013	C
GSM1179014	C
GSM1179016	C
GSM1179018	C
GSM1179019	C
GSM1179020	C
GSM1179022	C
GSM1179024	C
GSM1179028	C
GSM1179030	C
GSM1179031	C
GSM1179032	C
GSM1179038	C
GSM1179041	C
GSM1179042	C
GSM1627740	C
GSM1627741	C
GSM1627742	C
GSM1627743	C
GSM1627744	C
GSM1627745	C
GSM1627746	C
GSM1627747	C
GSM1627748	C
GSM1627749	C
GSM1627750	C
GSM1627751	C
GSM1627752	C
GSM1627753	C
GSM1627754	C
GSM1627755	C
GSM1627756	C
GSM1627757	C
GSM1627758	C
GSM1627759	C
GSM1627760	C
GSM1627761	C
GSM1627762	C
GSM1627763	C
GSM1627764	C
GSM1627765	C
GSM1627766	C
GSM1627767	C
GSM1627768	C
GSM1627769	C
GSM1627770	C
GSM1627771	C
GSM1627772	C
GSM1627773	C
GSM3998216	C
GSM3998217	C
GSM3998218	C
GSM3998220	C
GSM3998221	C
GSM3998222	C
GSM3998223	C
GSM3998224	C
GSM3998341	C
GSM3998342	C
GSM1178975	NAFLD
GSM1178980	NAFLD
GSM1178986	NAFLD
GSM1178987	NAFLD
GSM1178988	NAFLD
GSM1178989	NAFLD
GSM1178993	NAFLD
GSM1178995	NAFLD
GSM1178996	NAFLD
GSM1178999	NAFLD
GSM1179001	NAFLD
GSM1179002	NAFLD
GSM1179003	NAFLD
GSM1179004	NAFLD
GSM1179006	NAFLD
GSM1179008	NAFLD
GSM1179011	NAFLD
GSM1179015	NAFLD
GSM1179017	NAFLD
GSM1179021	NAFLD
GSM1179023	NAFLD
GSM1179025	NAFLD
GSM1179026	NAFLD
GSM1179027	NAFLD
GSM1179029	NAFLD
GSM1179033	NAFLD
GSM1179034	NAFLD
GSM1179035	NAFLD
GSM1179036	NAFLD
GSM1179037	NAFLD
GSM1179039	NAFLD
GSM1179040	NAFLD
GSM1627774	NAFLD
GSM1627775	NAFLD
GSM1627776	NAFLD
GSM1627777	NAFLD
GSM1627778	NAFLD
GSM1627779	NAFLD
GSM1627780	NAFLD
GSM1627781	NAFLD
GSM1627782	NAFLD
GSM1627783	NAFLD
GSM1627784	NAFLD
GSM1627785	NAFLD
GSM1627786	NAFLD
GSM1627787	NAFLD
GSM1627788	NAFLD
GSM1627789	NAFLD
GSM1627790	NAFLD
GSM1627791	NAFLD
GSM1627792	NAFLD
GSM1627793	NAFLD
GSM1627794	NAFLD
GSM1627795	NAFLD
GSM1627796	NAFLD
GSM1627797	NAFLD
GSM1627798	NAFLD
GSM1627799	NAFLD
GSM1627800	NAFLD
GSM1627801	NAFLD
GSM1627802	NAFLD
GSM1627803	NAFLD
GSM1627804	NAFLD
GSM1627805	NAFLD
GSM1627806	NAFLD
GSM3998167	NAFLD
GSM3998168	NAFLD
GSM3998169	NAFLD
GSM3998170	NAFLD
GSM3998171	NAFLD
GSM3998172	NAFLD
GSM3998173	NAFLD
GSM3998174	NAFLD
GSM3998175	NAFLD
GSM3998176	NAFLD
GSM3998177	NAFLD
GSM3998178	NAFLD
GSM3998179	NAFLD
GSM3998180	NAFLD
GSM3998181	NAFLD
GSM3998182	NAFLD
GSM3998183	NAFLD
GSM3998184	NAFLD
GSM3998185	NAFLD
GSM3998186	NAFLD
GSM3998187	NAFLD
GSM3998188	NAFLD
GSM3998189	NAFLD
GSM3998190	NAFLD
GSM3998191	NAFLD
GSM3998192	NAFLD
GSM3998193	NAFLD
GSM3998194	NAFLD
GSM3998195	NAFLD
GSM3998196	NAFLD
GSM3998197	NAFLD
GSM3998198	NAFLD
GSM3998199	NAFLD
GSM3998200	NAFLD
GSM3998201	NAFLD
GSM3998202	NAFLD
GSM3998203	NAFLD
GSM3998204	NAFLD
GSM3998205	NAFLD
GSM3998206	NAFLD
GSM3998207	NAFLD
GSM3998208	NAFLD
GSM3998209	NAFLD
GSM3998210	NAFLD
GSM3998211	NAFLD
GSM3998212	NAFLD
GSM3998213	NAFLD
GSM3998214	NAFLD
GSM3998215	NAFLD
GSM3998219	NAFLD
GSM3998225	NAFLD
GSM3998226	NAFLD
GSM3998227	NAFLD
GSM3998228	NAFLD
GSM3998229	NAFLD
GSM3998230	NAFLD
GSM3998231	NAFLD
GSM3998232	NAFLD
GSM3998233	NAFLD
GSM3998234	NAFLD
GSM3998235	NAFLD
GSM3998236	NAFLD
GSM3998237	NAFLD
GSM3998238	NAFLD
GSM3998239	NAFLD
GSM3998240	NAFLD
GSM3998241	NAFLD
GSM3998242	NAFLD
GSM3998243	NAFLD
GSM3998244	NAFLD
GSM3998245	NAFLD
GSM3998246	NAFLD
GSM3998247	NAFLD
GSM3998248	NAFLD
GSM3998249	NAFLD
GSM3998250	NAFLD
GSM3998251	NAFLD
GSM3998252	NAFLD
GSM3998253	NAFLD
GSM3998254	NAFLD
GSM3998255	NAFLD
GSM3998256	NAFLD
GSM3998257	NAFLD
GSM3998258	NAFLD
GSM3998259	NAFLD
GSM3998260	NAFLD
GSM3998261	NAFLD
GSM3998262	NAFLD
GSM3998263	NAFLD
GSM3998264	NAFLD
GSM3998265	NAFLD
GSM3998266	NAFLD
GSM3998267	NAFLD
GSM3998268	NAFLD
GSM3998269	NAFLD
GSM3998270	NAFLD
GSM3998271	NAFLD
GSM3998272	NAFLD
GSM3998273	NAFLD
GSM3998274	NAFLD
GSM3998275	NAFLD
GSM3998276	NAFLD
GSM3998277	NAFLD
GSM3998278	NAFLD
GSM3998279	NAFLD
GSM3998280	NAFLD
GSM3998281	NAFLD
GSM3998282	NAFLD
GSM3998283	NAFLD
GSM3998284	NAFLD
GSM3998285	NAFLD
GSM3998286	NAFLD
GSM3998287	NAFLD
GSM3998288	NAFLD
GSM3998289	NAFLD
GSM3998290	NAFLD
GSM3998291	NAFLD
GSM3998292	NAFLD
GSM3998293	NAFLD
GSM3998294	NAFLD
GSM3998295	NAFLD
GSM3998296	NAFLD
GSM3998297	NAFLD
GSM3998298	NAFLD
GSM3998299	NAFLD
GSM3998300	NAFLD
GSM3998301	NAFLD
GSM3998302	NAFLD
GSM3998303	NAFLD
GSM3998304	NAFLD
GSM3998305	NAFLD
GSM3998306	NAFLD
GSM3998307	NAFLD
GSM3998308	NAFLD
GSM3998309	NAFLD
GSM3998310	NAFLD
GSM3998311	NAFLD
GSM3998312	NAFLD
GSM3998313	NAFLD
GSM3998314	NAFLD
GSM3998315	NAFLD
GSM3998316	NAFLD
GSM3998317	NAFLD
GSM3998318	NAFLD
GSM3998319	NAFLD
GSM3998320	NAFLD
GSM3998321	NAFLD
GSM3998322	NAFLD
GSM3998323	NAFLD
GSM3998324	NAFLD
GSM3998325	NAFLD
GSM3998326	NAFLD
GSM3998327	NAFLD
GSM3998328	NAFLD
GSM3998329	NAFLD
GSM3998330	NAFLD
GSM3998331	NAFLD
GSM3998332	NAFLD
GSM3998333	NAFLD
GSM3998334	NAFLD
GSM3998335	NAFLD
GSM3998336	NAFLD
GSM3998337	NAFLD
GSM3998338	NAFLD
GSM3998339	NAFLD
GSM3998340	NAFLD
GSM3998343	NAFLD
GSM3998344	NAFLD
GSM3998345	NAFLD
GSM3998346	NAFLD
GSM3998347	NAFLD
GSM3998348	NAFLD
GSM3998349	NAFLD
GSM3998350	NAFLD
GSM3998351	NAFLD
GSM3998352	NAFLD
GSM3998353	NAFLD
GSM3998354	NAFLD
GSM3998355	NAFLD
GSM3998356	NAFLD
GSM3998357	NAFLD
GSM3998358	NAFLD
GSM3998359	NAFLD
GSM3998360	NAFLD
GSM3998361	NAFLD
GSM3998362	NAFLD
GSM3998363	NAFLD
GSM3998364	NAFLD
GSM3998365	NAFLD
GSM3998366	NAFLD
GSM3998367	NAFLD
GSM3998368	NAFLD
GSM3998369	NAFLD
GSM3998370	NAFLD
GSM3998371	NAFLD
GSM3998372	NAFLD
GSM3998373	NAFLD
GSM3998374	NAFLD
GSM3998375	NAFLD
GSM3998376	NAFLD
GSM3998377	NAFLD
GSM3998378	NAFLD
GSM3998379	NAFLD
GSM3998380	NAFLD
GSM3998381	NAFLD
GSM3998382	NAFLD
