# Supplementary material for: Significance of fatty acid metabolism regulators in the diagnosis and subtype classification in non-alcoholic fatty liver disease
Source: Front Cell Dev Biol. 2026 Jun 19;14:1871166. doi: 10.3389/fcell.2026.1871166 (PMC13328353; doi:10.3389/fcell.2026.1871166)
Supplement: Supplementary file 3 [file DataSheet2.xls]

## Sheet: Results
Block Type	96well
Chemistry	SYBR_GREEN
Experiment File Name	S:\YRZ\202201013-g2-NAFLD.eds
Experiment Run End Time	2022-10-13 11:54:49 AM CST
Instrument Type	steponeplus
Passive Reference	ROX
Well	Sample Name	Target Name	Task	Reporter	Quencher	RQ	RQ Min	RQ Max	Cт	Cт Mean	Cт SD	ΔCт	ΔCт Mean	ΔCт SE	HK Control ΔCт Mean	HK Control ΔCт SE	ΔΔCт	Automatic Ct Threshold	Ct Threshold	Automatic Baseline	Baseline Start	Baseline End	Efficiency	Comments	HIGHSD
A1	g2-ctr-10.10	CPOX	UNKNOWN	SYBR	None				21.8816	21.6552	0.428003							TRUE	0.483294	TRUE	3	16	1		N
A2	g2-BSA-10.10	CPOX	UNKNOWN	SYBR	None				21.4116	20.8946	0.566594							TRUE	0.483294	TRUE	3	15	1		Y
A3	g2-PA-10.10	CPOX	UNKNOWN	SYBR	None				23.9576	24.4451	0.432113							TRUE	0.483294	TRUE	3	18	1		N
A4	g2-ctr-10.10	CPOX	UNKNOWN	SYBR	None				21.1615	21.6552	0.428003							TRUE	0.483294	TRUE	3	15	1		N
A5	g2-BSA-10.10	CPOX	UNKNOWN	SYBR	None				20.2888	20.8946	0.566594							TRUE	0.483294	TRUE	3	14	1		Y
A6	g2-PA-10.10	CPOX	UNKNOWN	SYBR	None				24.5968	24.4451	0.432113							TRUE	0.483294	TRUE	3	18	1		N
A7	g2-ctr-10.10	CPOX	UNKNOWN	SYBR	None				21.9224	21.6552	0.428003							TRUE	0.483294	TRUE	3	15	1		N
A8	g2-BSA-10.10	CPOX	UNKNOWN	SYBR	None				20.9833	20.8946	0.566594							TRUE	0.483294	TRUE	3	14	1		Y
A9	g2-PA-10.10	CPOX	UNKNOWN	SYBR	None				24.7809	24.4451	0.432113							TRUE	0.483294	TRUE	3	19	1		N
B1	g2-ctr-10.10	TLR2	UNKNOWN	SYBR	None	1	0.351507	2.84489	31.9403	31.3825	0.838008		9.72736	0.543275			0	TRUE	1.74499	TRUE	3	23	1		Y
B2	g2-BSA-10.10	TLR2	UNKNOWN	SYBR	None	2.33993	1.23217	4.4436	29.396	29.3955	0.11021		8.50089	0.333254			-1.22647	TRUE	1.74499	TRUE	3	21	1		N
B3	g2-PA-10.10	TLR2	UNKNOWN	SYBR	None	44.4587	18.5673	106.455	28.1123	28.6981	0.656382		4.25296	0.45371			-5.47439	TRUE	1.74499	TRUE	3	20	1		Y
B4	g2-ctr-10.10	TLR2	UNKNOWN	SYBR	None	1	0.351507	2.84489	30.4189	31.3825	0.838008		9.72736	0.543275			0	TRUE	1.74499	TRUE	3	22	1		Y
B5	g2-BSA-10.10	TLR2	UNKNOWN	SYBR	None	2.33993	1.23217	4.4436	29.5054	29.3955	0.11021		8.50089	0.333254			-1.22647	TRUE	1.74499	TRUE	3	21	1		N
B6	g2-PA-10.10	TLR2	UNKNOWN	SYBR	None	44.4587	18.5673	106.455	28.5744	28.6981	0.656382		4.25296	0.45371			-5.47439	TRUE	1.74499	TRUE	3	21	1		Y
B7	g2-ctr-10.10	TLR2	UNKNOWN	SYBR	None	1	0.351507	2.84489	31.7884	31.3825	0.838008		9.72736	0.543275			0	TRUE	1.74499	TRUE	3	24	1		Y
B8	g2-BSA-10.10	TLR2	UNKNOWN	SYBR	None	2.33993	1.23217	4.4436	29.285	29.3955	0.11021		8.50089	0.333254			-1.22647	TRUE	1.74499	TRUE	3	21	1		N
B9	g2-PA-10.10	TLR2	UNKNOWN	SYBR	None	44.4587	18.5673	106.455	29.4075	28.6981	0.656382		4.25296	0.45371			-5.47439	TRUE	1.74499	TRUE	3	20	1		Y
C1	g2-ctr-10.10	Fabp4	UNKNOWN	SYBR	None	1	0.393213	2.54315	33.7164	33.9803	0.722863		12.3251	0.485015			0	TRUE	1.81581	TRUE	3	24	1		Y
C2	g2-BSA-10.10	Fabp4	UNKNOWN	SYBR	None	9.40343	3.77351	23.433	30.6553	29.9865	0.59521		9.09192	0.474448			-3.23319	TRUE	1.81581	TRUE	3	21	1		Y
C3	g2-PA-10.10	Fabp4	UNKNOWN	SYBR	None	108.781	64.0948	184.621	29.8483	30.0049	0.199823		5.55983	0.274864			-6.76528	TRUE	1.81581	TRUE	3	20	1		N
C4	g2-ctr-10.10	Fabp4	UNKNOWN	SYBR	None	1	0.393213	2.54315	34.798	33.9803	0.722863		12.3251	0.485015			0	TRUE	1.81581	TRUE	3	25	1		Y
C5	g2-BSA-10.10	Fabp4	UNKNOWN	SYBR	None	9.40343	3.77351	23.433	29.5151	29.9865	0.59521		9.09192	0.474448			-3.23319	TRUE	1.81581	TRUE	3	20	1		Y
C6	g2-PA-10.10	Fabp4	UNKNOWN	SYBR	None	108.781	64.0948	184.621	30.23	30.0049	0.199823		5.55983	0.274864			-6.76528	TRUE	1.81581	TRUE	3	21	1		N
C7	g2-ctr-10.10	Fabp4	UNKNOWN	SYBR	None	1	0.393213	2.54315	33.4265	33.9803	0.722863		12.3251	0.485015			0	TRUE	1.81581	TRUE	3	24	1		Y
C8	g2-BSA-10.10	Fabp4	UNKNOWN	SYBR	None	9.40343	3.77351	23.433	29.7891	29.9865	0.59521		9.09192	0.474448			-3.23319	TRUE	1.81581	TRUE	3	19	1		Y
C9	g2-PA-10.10	Fabp4	UNKNOWN	SYBR	None	108.781	64.0948	184.621	29.9365	30.0049	0.199823		5.55983	0.274864			-6.76528	TRUE	1.81581	TRUE	3	20	1		N
D1	g2-ctr-10.10	OTX	UNKNOWN	SYBR	None	1	0.611674	1.63486	32.6899	32.6249	0.111956		10.9697	0.255422			0	TRUE	0.981151	TRUE	3	26	1		N
D2	g2-BSA-10.10	OTX	UNKNOWN	SYBR	None	1.02756	0.537843	1.96316	31.9447	31.825	0.135792		10.9305	0.336387			-0.0392176	TRUE	0.981151	TRUE	3	25	1		N
D3	g2-PA-10.10	OTX	UNKNOWN	SYBR	None	4.24061	2.08899	8.60835	33.4376	33.3305	0.468336		8.8854	0.367904			-2.08427	TRUE	0.981151	TRUE	3	26	1		N
D4	g2-ctr-10.10	OTX	UNKNOWN	SYBR	None	1	0.611674	1.63486	32.4956	32.6249	0.111956		10.9697	0.255422			0	TRUE	0.981151	TRUE	3	25	1		N
D5	g2-BSA-10.10	OTX	UNKNOWN	SYBR	None	1.02756	0.537843	1.96316	31.8529	31.825	0.135792		10.9305	0.336387			-0.0392176	TRUE	0.981151	TRUE	3	24	1		N
D6	g2-PA-10.10	OTX	UNKNOWN	SYBR	None	4.24061	2.08899	8.60835	33.736	33.3305	0.468336		8.8854	0.367904			-2.08427	TRUE	0.981151	TRUE	3	27	1		N
D7	g2-ctr-10.10	OTX	UNKNOWN	SYBR	None	1	0.611674	1.63486	32.6891	32.6249	0.111956		10.9697	0.255422			0	TRUE	0.981151	TRUE	3	25	1		N
D8	g2-BSA-10.10	OTX	UNKNOWN	SYBR	None	1.02756	0.537843	1.96316	31.6775	31.825	0.135792		10.9305	0.336387			-0.0392176	TRUE	0.981151	TRUE	3	24	1		N
D9	g2-PA-10.10	OTX	UNKNOWN	SYBR	None	4.24061	2.08899	8.60835	32.8179	33.3305	0.468336		8.8854	0.367904			-2.08427	TRUE	0.981151	TRUE	3	25	1		N
E1	g2-ctr-10.10	actin	UNKNOWN	SYBR	None	1	0.574114	1.74181	15.5664	15.3912	0.257395		-6.26393	0.288351			0	TRUE	0.618549	TRUE	3	9	1		N
E2	g2-BSA-10.10	actin	UNKNOWN	SYBR	None	0.819417	0.419199	1.60173	15.1523	14.918	0.207013		-5.9766	0.348274			0.28733	TRUE	0.618549	TRUE	3	8	1		N
E3	g2-PA-10.10	actin	UNKNOWN	SYBR	None	0.997967	0.568669	1.75135	17.9464	18.1841	0.263629		-6.261	0.292245			0.00293636	TRUE	0.618549	TRUE	3	11	1		N
E4	g2-ctr-10.10	actin	UNKNOWN	SYBR	None	1	0.574114	1.74181	15.0957	15.3912	0.257395		-6.26393	0.288351			0	TRUE	0.618549	TRUE	3	8	1		N
E5	g2-BSA-10.10	actin	UNKNOWN	SYBR	None	0.819417	0.419199	1.60173	14.8417	14.918	0.207013		-5.9766	0.348274			0.28733	TRUE	0.618549	TRUE	3	7	1		N
E6	g2-PA-10.10	actin	UNKNOWN	SYBR	None	0.997967	0.568669	1.75135	18.4677	18.1841	0.263629		-6.261	0.292245			0.00293636	TRUE	0.618549	TRUE	3	12	1		N
E7	g2-ctr-10.10	actin	UNKNOWN	SYBR	None	1	0.574114	1.74181	15.5117	15.3912	0.257395		-6.26393	0.288351			0	TRUE	0.618549	TRUE	3	9	1		N
E8	g2-BSA-10.10	actin	UNKNOWN	SYBR	None	0.819417	0.419199	1.60173	14.7599	14.918	0.207013		-5.9766	0.348274			0.28733	TRUE	0.618549	TRUE	3	8	1		N
E9	g2-PA-10.10	actin	UNKNOWN	SYBR	None	0.997967	0.568669	1.75135	18.1382	18.1841	0.263629		-6.261	0.292245			0.00293636	TRUE	0.618549	TRUE	3	11	1		N
Analysis Type	Singleplex
Endogenous Control	CPOX
RQ Min/Max Confidence Level	95.0
Reference Sample	g2-ctr-10.10

## Sheet: Sheet1
Sample Name	Target Name
g2-ctr-10.10	actin	15.3912
g2-BSA-10.10	actin	14.918
g2-PA-10.10	actin	18.1841
g2-ctr-10.10	CPOX	21.6552	6.26393
g2-BSA-10.10	CPOX	20.8946	5.9766
g2-PA-10.10	CPOX	24.4451	6.261	0.284395	0.821086
g2-ctr-10.10	TLR2	31.3825	15.9913		1
g2-BSA-10.10	TLR2	29.3955	14.4775		1
g2-PA-10.10	TLR2	28.6981	10.514	-3.96353	15.6006
g2-ctr-10.10	Fabp4	33.9803	18.589		1
g2-BSA-10.10	Fabp4	29.9865	15.0685		1
g2-PA-10.10	Fabp4	30.0049	11.8208	-3.2477	9.4985
g2-ctr-10.10	OTX	32.6249	17.2336		1
g2-BSA-10.10	OTX	31.825	16.9071		1
g2-PA-10.10	OTX	33.3305	15.1464	-1.76066	3.38853
