# Supplementary material for: Significance of fatty acid metabolism regulators in the diagnosis and subtype classification in non-alcoholic fatty liver disease
Source: Front Cell Dev Biol. 2026 Jun 19;14:1871166. doi: 10.3389/fcell.2026.1871166 (PMC13328353; doi:10.3389/fcell.2026.1871166)
Supplement: Supplementary file 4 [file DataSheet1.xlsx]

## Sheet: Supplementary material 1
HALLMARK_FATTY_ACID_METABOLISM	http://www.gsea-msigdb.org/gsea/msigdb/cards/HALLMARK_FATTY_ACID_METABOLISM	ACAA1	ACAA2	ACADL	ACADM	ACOT8	ACOX1	ACSL1	ALDH3A2	CCDC58	CPT2	CYP4A11	DECR1	ECH1	ECI1	ELOVL5	FABP1	FABP2	HADH	HIBCH	HMGCL	HSD17B11	IDH1	ME1	MGLL	MLYCD	PCBD1	RETSAT	S100A10	SUCLG1	VNN1	EHHADH	ALDH9A1	HADHB	ECHS1	ACADS	CA2	HSD17B10	ALDH1A1	ACADVL	HSD17B4	CA4	ADH1C	ADH7	PTS	MAOA	HAO2	HSD17B7	MCEE
KEGG_FATTY_ACID_METABOLISM	http://www.gsea-msigdb.org/gsea/msigdb/cards/KEGG_FATTY_ACID_METABOLISM	CPT1A	CPT1C	ACADS	ALDH1B1	ACADSB	ACADL	ALDH2	ACADM	CYP4A11	ACAT2	ACADVL	ACAT1	ACAA2	HADH	HADHB	HADHA	CYP4A22	ADH7	ADH6	ACSL6	ADH1B	ADH1C	ADH4	ECHS1	ADH5	ALDH9A1	ALDH3A2	ACSL5	ADH1A	EHHADH	GCDH	ALDH7A1	ACOX3	ACSL1	ACAA1	CPT2	CPT1B	ACOX1	ECI2	ECI1	ACSL3	ACSL4
KEGG_BIOSYNTHESIS_OF_UNSATURATED_FATTY_ACIDS	http://www.gsea-msigdb.org/gsea/msigdb/cards/KEGG_BIOSYNTHESIS_OF_UNSATURATED_FATTY_ACIDS	ACOT4	TECR	BAAT	ELOVL5	ELOVL6	ACOT2	YOD1	ELOVL2	FADS1	FADS2	ACOX3	PECR	SCD5	SCD	HACD1	ACAA1	HADHA	ACOT1	ACOT7	ACOX1	HSD17B12	HACD2
REACTOME_THE_FATTY_ACID_CYCLING_MODEL	http://www.gsea-msigdb.org/gsea/msigdb/cards/REACTOME_THE_FATTY_ACID_CYCLING_MODEL	SLC25A14	UCP1	SLC25A27	UCP3	UCP2
REACTOME_FATTY_ACIDS	http://www.gsea-msigdb.org/gsea/msigdb/cards/REACTOME_FATTY_ACIDS	CYP2D6	CYP2J2	CYP4B1	CYP4A22	CYP4F11	CYP4F22	CYP4F2	CYP4F12	CYP4F8	CYP4F3	CYP4A11	CYP2B6	CYP2F1	CYP2A13	CYP2A7
REACTOME_BETA_OXIDATION_OF_VERY_LONG_CHAIN_FATTY_ACIDS	http://www.gsea-msigdb.org/gsea/msigdb/cards/REACTOME_BETA_OXIDATION_OF_VERY_LONG_CHAIN_FATTY_ACIDS	ACAA1	ACOT8	ABCD1	MLYCD	EHHADH	HSD17B4	ACOX1	ACOT4	ECI2	ACOT6	DECR2
REACTOME_FREE_FATTY_ACIDS_REGULATE_INSULIN_SECRETION	http://www.gsea-msigdb.org/gsea/msigdb/cards/REACTOME_FREE_FATTY_ACIDS_REGULATE_INSULIN_SECRETION	GNA15	ACSL4	GNA11	ACSL3	FFAR1	CD36	PLCB2	PLCB3	GNA14	GNAQ	PLCB1
REACTOME_FREE_FATTY_ACID_RECEPTORS	http://www.gsea-msigdb.org/gsea/msigdb/cards/REACTOME_FREE_FATTY_ACID_RECEPTORS	GPR31	FFAR2	FFAR1	FFAR3	FFAR4
REACTOME_MITOCHONDRIAL_FATTY_ACID_BETA_OXIDATION_OF_SATURATED_FATTY_ACIDS	http://www.gsea-msigdb.org/gsea/msigdb/cards/REACTOME_MITOCHONDRIAL_FATTY_ACID_BETA_OXIDATION_OF_SATURATED_FATTY_ACIDS	ACSM3	ACADVL	HADHA	ACADL	MECR	ACADM	ACADS	ECHS1	HADHB	HADH	ACSM6
REACTOME_MITOCHONDRIAL_FATTY_ACID_BETA_OXIDATION_OF_UNSATURATED_FATTY_ACIDS	http://www.gsea-msigdb.org/gsea/msigdb/cards/REACTOME_MITOCHONDRIAL_FATTY_ACID_BETA_OXIDATION_OF_UNSATURATED_FATTY_ACIDS	HADHA	DECR1	ACADL	ACADM	HADHB	ECI1
REACTOME_MITOCHONDRIAL_FATTY_ACID_BETA_OXIDATION	http://www.gsea-msigdb.org/gsea/msigdb/cards/REACTOME_MITOCHONDRIAL_FATTY_ACID_BETA_OXIDATION	NDUFAB1	ACSM3	ACADVL	HADHA	ACOT7	MCAT	DECR1	ACAD10	ACOT13	PCCB	ACADL	MECR	ACADM	ACOT2	ACADS	ACOT9	MCEE	ECHS1	HADHB	HADH	PCTP	MMUT	MMAA	DBI	THEM4	ACOT11	ACSF2	ACAA2	ECI1	ACOT12	ACSM6	PCCA	ACBD7	ACOT1	THEM5	ACBD6	ACAD11
REACTOME_TRANSPORT_OF_FATTY_ACIDS	http://www.gsea-msigdb.org/gsea/msigdb/cards/REACTOME_TRANSPORT_OF_FATTY_ACIDS	SLC27A6	SLC27A1	LCN9	LCN1	SLC27A4	LCN15	LCN12	APOD
REACTOME_FATTY_ACID_METABOLISM	http://www.gsea-msigdb.org/gsea/msigdb/cards/REACTOME_FATTY_ACID_METABOLISM	NDUFAB1	ACSM3	PON1	CROT	ELOVL5	ALOX5	DPEP1	TBXAS1	ACAA1	ELOVL1	ACSL4	ALDH3A2	ACADVL	PTGS2	HACD3	ACACB	HADHA	ACOX3	PTGS1	CRAT	ACOT7	SCD	TECR	GGT5	GGT1	SLC25A1	MCAT	SLC25A17	ACOT8	ABCD1	MLYCD	ABCC1	ACSBG1	DECR1	PON3	PON2	PRKAG2	PTGR1	PTGDS	PHYH	ACBD5	ALOX12	CPT1A	PTGES3	LTA4H	ACAD10	PPARD	ACOT13
WP_FATTY_ACID_BIOSYNTHESIS	http://www.gsea-msigdb.org/gsea/msigdb/cards/WP_FATTY_ACID_BIOSYNTHESIS	ACSL1	ACLY	ECH1	HADH	PC	FASN	ACSL4	ACSL3	ACSL6	DECR1	ACAA2	ECHDC3	MECR	ECHS1	ECHDC2	ECHDC1	ACSS2	PECR	SCD	ACACA	ACSL5	ACACB
WP_FATTY_ACID_BETA_OXIDATION	http://www.gsea-msigdb.org/gsea/msigdb/cards/WP_FATTY_ACID_BETA_OXIDATION	TPI1	LIPF	CRAT	CHKB	ACSL6	ECI1	GPD2	CPT2	PNPLA2	ECHS1	CPT1B	ACSS2	DLD	ACSL5	ACSL1	ACADL	ACADM	ACADS	ACADVL	LIPC	ACAT1	LPL	LIPE	CPT1A	HADH	HADHB	HADHA	ACSL4	ACSL3	GK2	DECR1	GK	SLC25A20	GCDH
WP_FATTY_ACID_OMEGA_OXIDATION	http://www.gsea-msigdb.org/gsea/msigdb/cards/WP_FATTY_ACID_OMEGA_OXIDATION	CYP2E1	ADH6	ADH7	CYP4A11	ADH1A	CYP1A2	ADH1B	CYP3A4	CYP2D6	CYP1A1	ADH1C	ADH4	ALDH1A1	ALDH2	CYP2A6
WP_MITOCHONDRIAL_FATTY_ACID_SYNTHESIS_PATHWAY	http://www.gsea-msigdb.org/gsea/msigdb/cards/WP_MITOCHONDRIAL_FATTY_ACID_SYNTHESIS_PATHWAY	HSD17B12	OXSM	MECR	MCAT	ACACA
GOBP_VERY_LONG_CHAIN_FATTY_ACID_METABOLIC_PROCESS	http://www.gsea-msigdb.org/gsea/msigdb/cards/GOBP_VERY_LONG_CHAIN_FATTY_ACID_METABOLIC_PROCESS	ACOT2	SLC27A5	SLC27A4	SLC27A2	ACOT4	HACD2	ABCD1	ACSL1	ABCD2	ACSBG1	ACSL6	TECRL	SLC27A6	ACAA1	HSD17B4	HACD4	ACOX1	HACD3	ELOVL2	ABCD3	ABCD4	PEX2	ELOVL5	ACOT1	ELOVL1	CYP4F12	ELOVL4	ELOVL6	ELOVL7	ACOX2	ELOVL3	CYP4F2	HACD1	TECR
GOBP_FATTY_ACID_ALPHA_OXIDATION	http://www.gsea-msigdb.org/gsea/msigdb/cards/GOBP_FATTY_ACID_ALPHA_OXIDATION	SLC25A17	ILVBL	SLC27A2	ALDH3A2	HACL1	PEX13	PHYH	HAO1	PECR
GOBP_LONG_CHAIN_FATTY_ACID_METABOLIC_PROCESS	http://www.gsea-msigdb.org/gsea/msigdb/cards/GOBP_LONG_CHAIN_FATTY_ACID_METABOLIC_PROCESS	ACOT8	PLA2G4B	PTGES3	ACOT2	SLC27A5	SLC27A4	SLC27A3	SLC27A2	ACOT7	MGLL	CYP2U1	ACSM1	ACOT4	ACSM2A	CPT1A	CPT2	ACSM6	CYP1A1	CYP1A2	CYP1B1	CYP2A6	CYP2A7	CYP2A13	CYP2B6	CYP2C19	CYP2C8	CYP2C9	CYP2C18	CYP2D7	CYP2D6	CYP2E1	CYP2F1	CYP2J2	CYP3A4	CYP4A11	FAAH2	AWAT1	EPHX1	EPHX2	ABCD1	FAAH	ACSL1	ACSL3	ACSL4	GLYATL2	DAGLB	CYP2G1P	ACSBG1
GOBP_FATTY_ACID_METABOLIC_PROCESS	http://www.gsea-msigdb.org/gsea/msigdb/cards/GOBP_FATTY_ACID_METABOLIC_PROCESS	ACOT8	PLA2G4B	MIR548P	NR1H3	LYPLA1	ACAA2	ECI2	PIBF1	SLC25A17	CEL	ERLIN1	CES1	PTGES3	PPARGC1A	ACOT2	HTD2	ILVBL	SLC27A5	SLC27A4	SLC27A3	SLC27A2	LIAS	ABHD2	AKR1C4	ERLIN2	TREX1	CYP4F8	LYPLA2	ACOT7	MGLL	CYP2U1	ACSM1	APOA5	THEM4	ACOT4	ACSM2A	CPT1C	CNR1	ADH4	PRXL2B	ADH5	ADH7	AASDH	ACOT12	CPT1A	CPT1B	CPT2	GPAT4
GOBP_FATTY_ACID_BIOSYNTHETIC_PROCESS	http://www.gsea-msigdb.org/gsea/msigdb/cards/GOBP_FATTY_ACID_BIOSYNTHETIC_PROCESS	MIR548P	NR1H3	PIBF1	ERLIN1	PTGES3	LIAS	ABHD2	ERLIN2	ACOT7	MGLL	ACSM1	APOA5	ACOT4	ACSM2A	PRXL2B	ACSM6	LIPI	CYP1A1	CYP1A2	CYP2C8	CYP2C9	CYP2D6	CYP2E1	CYP3A4	CYP7A1	ABHD3	EDN1	EDN2	ACSF3	LIPH	HACD2	EPHX2	ABCD1	FABP5	ACSL3	FASN	DAGLB	ABCD2	SCAP	WDTC1	ACSBG1	SIRT1	MLYCD	ALOX12	ALOX5	ALOX12B	ALOX15	ALOX15B
GOBP_FATTY_ACID_BETA_OXIDATION	http://www.gsea-msigdb.org/gsea/msigdb/cards/GOBP_FATTY_ACID_BETA_OXIDATION	ACOT8	ACAA2	ECI2	SLC25A17	SLC27A2	CPT1C	CNR1	CPT1A	CPT1B	CPT2	CRAT	ECI1	DECR1	ECH1	ECHS1	EHHADH	AKT1	AKT2	ETFA	ETFB	ETFDH	ABCD1	FABP1	TYSND1	ABCD2	MLYCD	AMACR	MTOR	ETFBKMT	DECR2	GCDH	MCAT	ACAA1	HSD17B10	HADHA	HADHB	HADH	ACACB	HSD17B4	ACADL	ACADM	ACADS	IRS1	ACADVL	IVD	ACAT1	ACAT2	LEP
GOBP_UNSATURATED_FATTY_ACID_BIOSYNTHETIC_PROCESS	http://www.gsea-msigdb.org/gsea/msigdb/cards/GOBP_UNSATURATED_FATTY_ACID_BIOSYNTHETIC_PROCESS	PIBF1	PTGES3	PRXL2B	EDN1	EDN2	ABCD1	FABP5	DAGLB	ABCD2	SIRT1	ALOX12	ALOX15	ALOX15B	PLA2G4F	DECR2	HPGDS	ANXA1	IL1B	FADS1	FADS3	MIR132	MIR204	MIF	PLA2G3	PNPLA8	PLA2G4A	ELOVL2	AVP	AVPR1A	PTGDS	PTGIS	PTGS1	PTGS2	ELOVL5	SCD	FADS2B	ELOVL1	ELOVL4	TBXAS1	MIR766	ELOVL6	SCD5	ELOVL7	PTGES2	ELOVL3	DEGS1	AKR1C3	CBR1
GOBP_FATTY_ACID_CATABOLIC_PROCESS	http://www.gsea-msigdb.org/gsea/msigdb/cards/GOBP_FATTY_ACID_CATABOLIC_PROCESS	ACOT8	ACAA2	ECI2	SLC25A17	CEL	ILVBL	SLC27A4	SLC27A2	ABHD2	CPT1C	CNR1	CPT1A	CPT1B	CPT2	CRAT	ECI1	DECR1	MMAA	ABHD3	ECH1	ECHS1	EHHADH	AKT1	AKT2	ETFA	ETFB	ETFDH	ABCD1	FAAH	FABP1	TYSND1	GLYATL2	ALDH3A2	ABCD2	LPIN1	MLYCD	AMACR	PLA2G15	MTOR	ETFBKMT	HACL1	DECR2	GCDH	MCAT	NUDT7	ACAA1	HSD17B10	HADHA
GOBP_FATTY_ACID_OMEGA_OXIDATION	http://www.gsea-msigdb.org/gsea/msigdb/cards/GOBP_FATTY_ACID_OMEGA_OXIDATION	ADH4	ADH5	ADH7	CYP24A1	CYP4V2
GOBP_REGULATION_OF_LONG_CHAIN_FATTY_ACID_IMPORT_ACROSS_PLASMA_MEMBRANE	http://www.gsea-msigdb.org/gsea/msigdb/cards/GOBP_REGULATION_OF_LONG_CHAIN_FATTY_ACID_IMPORT_ACROSS_PLASMA_MEMBRANE	AKT1	AKT2	ACSL1	ACSL5	THBS1	IRS2
GOBP_FATTY_ACID_TRANSPORT	http://www.gsea-msigdb.org/gsea/msigdb/cards/GOBP_FATTY_ACID_TRANSPORT	SLC25A13	SLC25A17	UNC13B	ARL6IP5	GIPC1	CPLX1	SLC27A5	SLC27A4	SLC27A3	SLC27A2	PRAF2	HRH3	SLC22A9	PLIN2	ADORA1	ADORA2A	CPT1A	CPT1B	CPT2	PROCA1	ERFE	CYP4A11	SLC5A8	ACE	DRD2	DRD3	DRD4	AGTR2	EDN1	CLN8	EPRS1	AKT1	AKT2	ABCD1	FABP4	FABP1	FABP3	FABP5	ACSL1	ACSL3	ACSL4	ABCD2	PLA2R1	RAB3GAP1	RIMS1	ARL6IP1	SLC7A11	SLC17A8
GOBP_LONG_CHAIN_FATTY_ACID_TRANSPORT	http://www.gsea-msigdb.org/gsea/msigdb/cards/GOBP_LONG_CHAIN_FATTY_ACID_TRANSPORT	SLC27A5	SLC27A4	SLC27A3	SLC27A2	PLIN2	CPT1A	CPT1B	CPT2	PROCA1	ACE	DRD2	DRD3	DRD4	EPRS1	AKT1	AKT2	ABCD1	FABP4	FABP1	FABP3	FABP5	ACSL1	ACSL3	ABCD2	PLA2R1	PLA2G4F	PLA2G2D	LCN12	SLC27A6	ANXA1	PLA2G2E	ACACA	ACACB	APOE	SLC27A1	PLA2G2C	LCN1	NMB	NTSR1	PLA2G3	PNPLA8	PRKAG2	ACSL5	PLA2G1B	PLA2G2A	PLA2G4A	PLA2G5	PPARG
GOBP_LONG_CHAIN_FATTY_ACID_IMPORT_ACROSS_PLASMA_MEMBRANE	http://www.gsea-msigdb.org/gsea/msigdb/cards/GOBP_LONG_CHAIN_FATTY_ACID_IMPORT_ACROSS_PLASMA_MEMBRANE	SLC27A5	AKT1	AKT2	ACSL1	SLC27A1	ACSL5	SLC2A1	THBS1	IRS2	CD36
GOBP_REGULATION_OF_FATTY_ACID_METABOLIC_PROCESS	http://www.gsea-msigdb.org/gsea/msigdb/cards/GOBP_REGULATION_OF_FATTY_ACID_METABOLIC_PROCESS	MIR548P	NR1H3	PIBF1	ERLIN1	PPARGC1A	ERLIN2	TREX1	APOA5	CNR1	CPT1A	ERFE	CYP7A1	AKT1	AKT2	ABCD1	FABP1	FABP3	FABP5	TYSND1	ABCD2	SCAP	WDTC1	SIRT4	SIRT1	MLYCD	MTOR	ETFBKMT	GHSR	GIP	GSTZ1	ANXA1	ACACB	ACADL	APOA1	APOA4	APOC1	APOC2	APOC3	IL1B	INS	INSIG1	IRS1	EIF6	ACADVL	MIR132	MIR182	MIR204	MIR30C1
GOBP_FATTY_ACID_ELONGATION_SATURATED_FATTY_ACID	http://www.gsea-msigdb.org/gsea/msigdb/cards/GOBP_FATTY_ACID_ELONGATION_SATURATED_FATTY_ACID	ELOVL2	ELOVL5	ELOVL1	ELOVL4	ELOVL6	ELOVL7	ELOVL3
GOBP_SHORT_CHAIN_FATTY_ACID_CATABOLIC_PROCESS	http://www.gsea-msigdb.org/gsea/msigdb/cards/GOBP_SHORT_CHAIN_FATTY_ACID_CATABOLIC_PROCESS	MMAA	ACADS	MMUT	PCCA	PCCB	PCK1	PCK2	PHYH	MCEE
GOBP_FATTY_ACID_ELONGATION	http://www.gsea-msigdb.org/gsea/msigdb/cards/GOBP_FATTY_ACID_ELONGATION	HACD2	ABCD1	HACD4	HACD3	ELOVL2	ELOVL5	ELOVL1	ELOVL4	ELOVL6	ELOVL7	ELOVL3	HACD1	TECR
GOBP_REGULATION_OF_FATTY_ACID_BETA_OXIDATION	http://www.gsea-msigdb.org/gsea/msigdb/cards/GOBP_REGULATION_OF_FATTY_ACID_BETA_OXIDATION	CNR1	CPT1A	AKT1	AKT2	ABCD1	FABP1	TYSND1	ABCD2	MLYCD	MTOR	ETFBKMT	ACACB	IRS1	PLIN5	PPARA	TWIST1	LONP2	MFSD2A	ABCB11	IRS2
GOBP_NEGATIVE_REGULATION_OF_FATTY_ACID_BETA_OXIDATION	http://www.gsea-msigdb.org/gsea/msigdb/cards/GOBP_NEGATIVE_REGULATION_OF_FATTY_ACID_BETA_OXIDATION	CNR1	AKT1	ETFBKMT	ACACB	PLIN5	MFSD2A
GOBP_POSITIVE_REGULATION_OF_FATTY_ACID_BETA_OXIDATION	http://www.gsea-msigdb.org/gsea/msigdb/cards/GOBP_POSITIVE_REGULATION_OF_FATTY_ACID_BETA_OXIDATION	CPT1A	AKT2	ABCD1	FABP1	ABCD2	IRS1	PLIN5	PPARA	TWIST1	IRS2
GOBP_FATTY_ACID_BETA_OXIDATION_USING_ACYL_COA_DEHYDROGENASE	http://www.gsea-msigdb.org/gsea/msigdb/cards/GOBP_FATTY_ACID_BETA_OXIDATION_USING_ACYL_COA_DEHYDROGENASE	ETFA	ETFB	ETFDH	ETFBKMT	GCDH	ACADL	ACADM	ACADS	ACADVL	IVD	ACAD11
GOBP_FATTY_ACID_BETA_OXIDATION_USING_ACYL_COA_OXIDASE	http://www.gsea-msigdb.org/gsea/msigdb/cards/GOBP_FATTY_ACID_BETA_OXIDATION_USING_ACYL_COA_OXIDASE	ACOT8	ECI2	CRAT	EHHADH	ABCD1	AMACR	DECR2	ACAA1	HSD17B4	ACOX1	CROT	ACOXL	SCP2	ACOX2	ACOX3
GOBP_UNSATURATED_FATTY_ACID_METABOLIC_PROCESS	http://www.gsea-msigdb.org/gsea/msigdb/cards/GOBP_UNSATURATED_FATTY_ACID_METABOLIC_PROCESS	ACOT8	PLA2G4B	PIBF1	PTGES3	AKR1C4	CYP4F8	MGLL	CYP2U1	PRXL2B	PTGR2	CYP1A1	CYP1A2	CYP1B1	CYP2A6	CYP2A7	CYP2A13	CYP2B6	CYP2C19	CYP2C8	CYP2C9	CYP2C18	CYP2D7	CYP2D6	CYP2E1	CYP2F1	CYP2J2	CYP4A11	FAAH2	AWAT1	AKR1C1	AKR1C2	EDN1	EDN2	EPHX1	EPHX2	ABCD1	FAAH	FABP5	ACSL1	DAGLB	ABCD2	PTGR1	CYP2G1P	SIRT1	ALOX12	ALOX5	ALOX12B	ALOX15
GOBP_REGULATION_OF_FATTY_ACID_BIOSYNTHETIC_PROCESS	http://www.gsea-msigdb.org/gsea/msigdb/cards/GOBP_REGULATION_OF_FATTY_ACID_BIOSYNTHETIC_PROCESS	MIR548P	NR1H3	PIBF1	ERLIN1	ERLIN2	APOA5	CYP7A1	ABCD1	FABP5	ABCD2	SCAP	WDTC1	SIRT1	GIP	ANXA1	ACADL	APOA1	APOA4	APOC1	APOC2	APOC3	IL1B	INSIG1	EIF6	ACADVL	MIR132	MIR182	MIR204	MIR30C1	MIR33A	MIR96	PLA2G3	MLXIPL	ADIPOR1	PRKAG2	PDK4	AVP	AVPR1A	PRKAA2	PRKAB2	PTGS2	TRIB3	MID1IP1	ELOVL5	CEACAM1	BRCA1	NR1H2	MIR766
GOBP_LONG_CHAIN_FATTY_ACID_CATABOLIC_PROCESS	http://www.gsea-msigdb.org/gsea/msigdb/cards/GOBP_LONG_CHAIN_FATTY_ACID_CATABOLIC_PROCESS	ABCD1	GLYATL2	ACADL	AIG1	ADTRP
GOBP_LONG_CHAIN_FATTY_ACID_BIOSYNTHETIC_PROCESS	http://www.gsea-msigdb.org/gsea/msigdb/cards/GOBP_LONG_CHAIN_FATTY_ACID_BIOSYNTHETIC_PROCESS	ACOT7	CYP1A1	CYP1A2	CYP2C8	CYP2C9	CYP2D6	CYP2E1	CYP3A4	EPHX2	ACSBG1	ALOX12	ALOX5	ALOX12B	ALOX15	ALOX15B	GPX4	GSTM1	GSTM2	GSTM4	GSTP1	HPGD	AC098591.2	FADS1	LTA4H	LTC4S	PLP1	ASAH2	PTGS2	ALOXE3	ASAH2B	ELOVL6	ACSBG2	QKI
GOBP_VERY_LONG_CHAIN_FATTY_ACID_CATABOLIC_PROCESS	http://www.gsea-msigdb.org/gsea/msigdb/cards/GOBP_VERY_LONG_CHAIN_FATTY_ACID_CATABOLIC_PROCESS	SLC27A4	SLC27A2	ABCD1	ABCD2	ABCD3	ABCD4
GOBP_LONG_CHAIN_FATTY_ACID_IMPORT_INTO_CELL	http://www.gsea-msigdb.org/gsea/msigdb/cards/GOBP_LONG_CHAIN_FATTY_ACID_IMPORT_INTO_CELL	SLC27A5	SLC27A4	SLC27A2	EPRS1	AKT1	AKT2	FABP3	ACSL1	ACSL3	SLC27A1	ACSL5	RPS6KB1	SLC2A1	THBS1	SPX	IRS2	CD36
GOBP_NEGATIVE_REGULATION_OF_FATTY_ACID_BIOSYNTHETIC_PROCESS	http://www.gsea-msigdb.org/gsea/msigdb/cards/GOBP_NEGATIVE_REGULATION_OF_FATTY_ACID_BIOSYNTHETIC_PROCESS	MIR548P	PIBF1	ERLIN1	ERLIN2	CYP7A1	WDTC1	SIRT1	ACADL	APOC1	APOC3	INSIG1	ACADVL	MIR132	MIR204	MIR30C1	MIR33A	TRIB3	CEACAM1	BRCA1	MIR766
GOBP_POSITIVE_REGULATION_OF_FATTY_ACID_BIOSYNTHETIC_PROCESS	http://www.gsea-msigdb.org/gsea/msigdb/cards/GOBP_POSITIVE_REGULATION_OF_FATTY_ACID_BIOSYNTHETIC_PROCESS	NR1H3	APOA5	ABCD1	ABCD2	ANXA1	APOA1	APOA4	APOC2	IL1B	MIR182	MIR96	PLA2G3	MLXIPL	AVP	AVPR1A	PTGS2	MID1IP1	ELOVL5	NR1H2	SLC45A3	RGN	CD74	LPGAT1
GOBP_NEGATIVE_REGULATION_OF_FATTY_ACID_METABOLIC_PROCESS	http://www.gsea-msigdb.org/gsea/msigdb/cards/GOBP_NEGATIVE_REGULATION_OF_FATTY_ACID_METABOLIC_PROCESS	MIR548P	PIBF1	ERLIN1	ERLIN2	CNR1	CYP7A1	AKT1	WDTC1	SIRT4	SIRT1	ETFBKMT	ACACB	ACADL	APOC1	APOC3	INS	INSIG1	ACADVL	MIR132	MIR204	MIR30C1	MIR33A	PLIN5	UGT1A8	APPL2	TRIB3	CEACAM1	SOX9	BRCA1	MIR766	DGAT2	MFSD2A	SLC22A13	NCOR1
GOBP_POSITIVE_REGULATION_OF_FATTY_ACID_METABOLIC_PROCESS	http://www.gsea-msigdb.org/gsea/msigdb/cards/GOBP_POSITIVE_REGULATION_OF_FATTY_ACID_METABOLIC_PROCESS	NR1H3	PPARGC1A	APOA5	CPT1A	AKT2	ABCD1	FABP1	ABCD2	MLYCD	GHSR	ANXA1	APOA1	APOA4	APOC2	IL1B	IRS1	MIR182	MIR96	PLIN5	PLA2G3	MLXIPL	PPARA	PPARD	PPARG	AVP	AVPR1A	PTGS2	MID1IP1	ELOVL5	TWIST1	NR1H2	NR4A3	SLC45A3	IRS2	RGN	ADIPOQ	CD74	LPGAT1
GOBP_REGULATION_OF_FATTY_ACID_OXIDATION	http://www.gsea-msigdb.org/gsea/msigdb/cards/GOBP_REGULATION_OF_FATTY_ACID_OXIDATION	PPARGC1A	CNR1	CPT1A	AKT1	AKT2	ABCD1	FABP1	FABP3	TYSND1	ABCD2	SIRT4	MLYCD	MTOR	ETFBKMT	ACACB	ACADL	IRS1	ACADVL	PLIN5	PRKAG2	PDK4	PPARA	PPARD	PPARG	APPL2	SOX9	TWIST1	NR4A3	LONP2	DGAT2	MFSD2A	ABCB11	IRS2
GOBP_POSITIVE_REGULATION_OF_FATTY_ACID_OXIDATION	http://www.gsea-msigdb.org/gsea/msigdb/cards/GOBP_POSITIVE_REGULATION_OF_FATTY_ACID_OXIDATION	PPARGC1A	CPT1A	AKT2	ABCD1	FABP1	ABCD2	MLYCD	IRS1	PLIN5	PPARA	PPARD	PPARG	TWIST1	NR4A3	IRS2
GOBP_NEGATIVE_REGULATION_OF_FATTY_ACID_OXIDATION	http://www.gsea-msigdb.org/gsea/msigdb/cards/GOBP_NEGATIVE_REGULATION_OF_FATTY_ACID_OXIDATION	CNR1	AKT1	SIRT4	ETFBKMT	ACACB	ACADL	ACADVL	PLIN5	APPL2	SOX9	DGAT2	MFSD2A
GOBP_SHORT_CHAIN_FATTY_ACID_METABOLIC_PROCESS	http://www.gsea-msigdb.org/gsea/msigdb/cards/GOBP_SHORT_CHAIN_FATTY_ACID_METABOLIC_PROCESS	ACSM1	ACOT4	CRAT	MMAA	ACADS	MMUT	PCCA	PCCB	PCK1	PCK2	PHYH	OXSM	THNSL2	ACSS2	TYRP1	ACSS1	MCEE
GOBP_MEDIUM_CHAIN_FATTY_ACID_METABOLIC_PROCESS	http://www.gsea-msigdb.org/gsea/msigdb/cards/GOBP_MEDIUM_CHAIN_FATTY_ACID_METABOLIC_PROCESS	CES1	ABHD2	ACOT7	CRAT	CYP4A11	ABHD3	GLYATL2	CYP4A22	ACAD9	ACADM	CROT	OXSM	OLAH	ABHD1
GOBP_MEDIUM_CHAIN_FATTY_ACID_BIOSYNTHETIC_PROCESS	http://www.gsea-msigdb.org/gsea/msigdb/cards/GOBP_MEDIUM_CHAIN_FATTY_ACID_BIOSYNTHETIC_PROCESS	ABHD2	ACOT7	ABHD3	OXSM	OLAH	ABHD1
GOBP_MEDIUM_CHAIN_FATTY_ACID_CATABOLIC_PROCESS	http://www.gsea-msigdb.org/gsea/msigdb/cards/GOBP_MEDIUM_CHAIN_FATTY_ACID_CATABOLIC_PROCESS	ABHD2	ABHD3	GLYATL2	ACADM	ABHD1
GOBP_FATTY_ACID_HOMEOSTASIS	http://www.gsea-msigdb.org/gsea/msigdb/cards/GOBP_FATTY_ACID_HOMEOSTASIS	ADORA1	ABCD1	SIRT1	GOT1	ENPP7	APOE	INS	MIR132	MLXIPL	POLD1	PRKAA1	PRKAA2	GPAM	XBP1	DGAT2	DGAT1	NR1H4
GOBP_RESPONSE_TO_FATTY_ACID	http://www.gsea-msigdb.org/gsea/msigdb/cards/GOBP_RESPONSE_TO_FATTY_ACID	CDK4	PPARGC1A	AKR1C4	CPS1	CPT1A	CREB1	CCN2	AKR1C1	AKR1C2	E2F1	EDN1	ALAD	FABP3	ACSL1	FOXO1	FOXO3	GIPR	GLDC	FFAR1	FFAR3	FFAR2	HMGCL	ID3	PDX1	IRS1	LPL	MIR92A1	ASS1	NFATC4	NME1	NME2	KCNK4	PDK3	PDK4	PON1	PID1	PPP5C	BAD	PTAFR	SCD	AACS	SMARCD1	SOX9	SRC	SREBF1	TLR2	UCP1	UCP2
GOBP_CELLULAR_RESPONSE_TO_FATTY_ACID	http://www.gsea-msigdb.org/gsea/msigdb/cards/GOBP_CELLULAR_RESPONSE_TO_FATTY_ACID	CDK4	PPARGC1A	AKR1C4	CPS1	CPT1A	CREB1	AKR1C1	AKR1C2	E2F1	EDN1	FFAR3	FFAR2	ID3	IRS1	LPL	MIR92A1	ASS1	NFATC4	NME1	NME2	KCNK4	PDK3	PDK4	PID1	PTAFR	SMARCD1	SRC	SREBF1	UCP1	XRCC5	ADIPOR2	ZC3H12A	OR51E2	DGAT2	AKR1C3	CCNB1	CLDN1	NR1H4
GOBP_REGULATION_OF_LONG_CHAIN_FATTY_ACID_IMPORT_INTO_CELL	http://www.gsea-msigdb.org/gsea/msigdb/cards/GOBP_REGULATION_OF_LONG_CHAIN_FATTY_ACID_IMPORT_INTO_CELL	EPRS1	AKT1	AKT2	FABP3	ACSL1	ACSL5	THBS1	IRS2
GOBP_FATTY_ACID_DERIVATIVE_METABOLIC_PROCESS	http://www.gsea-msigdb.org/gsea/msigdb/cards/GOBP_FATTY_ACID_DERIVATIVE_METABOLIC_PROCESS	HTD2	SLC27A5	LYPLA2	ACOT7	ACSM2A	GGT6	FITM2	CYP4A11	AWAT1	AWAT2	ACSF3	HACD2	ABCD1	ACSL1	ACSL3	ACSL4	FASN	PTGR1	ACSBG1	ACSL6	ALOX12	ALOX5	ALOX5AP	ALOX15	ALOX15B	GCDH	GGT1	GGT3P	GGTA1	GGT7	GGT5	NUDT7	THEM5	ACACA	HMGCL	HMGCS2	HPGD	HSD17B4	ACAT1	CYP4F3	LTC4S	ACLY	OXCT1	PAM	HSD17B12	ACSL5	HMGCLL1	ELOVL2
GOBP_FATTY_ACID_DERIVATIVE_CATABOLIC_PROCESS	http://www.gsea-msigdb.org/gsea/msigdb/cards/GOBP_FATTY_ACID_DERIVATIVE_CATABOLIC_PROCESS	LYPLA2	ACOT7	FITM2	CYP4A11	ABCD1	NUDT7	HPGD	ACAT1	CYP4F3	OXCT1	CYP4F11	BDH1	OXCT2	CYP4F12	ABHD16A	CYP4F2
GOBP_FATTY_ACID_DERIVATIVE_BIOSYNTHETIC_PROCESS	http://www.gsea-msigdb.org/gsea/msigdb/cards/GOBP_FATTY_ACID_DERIVATIVE_BIOSYNTHETIC_PROCESS	HTD2	SLC27A5	GGT6	AWAT1	AWAT2	ACSF3	HACD2	ACSL1	ACSL3	ACSL4	FASN	ACSBG1	ACSL6	ALOX12	ALOX5	ALOX5AP	ALOX15	ALOX15B	GCDH	GGT1	GGT3P	GGTA1	GGT7	GGT5	ACACA	HMGCL	HMGCS2	HPGD	ACAT1	LTC4S	ACLY	PAM	HSD17B12	ACSL5	HMGCLL1	ELOVL2	PPT1	FAR2	BDH2	ELOVL5	BDH1	SCD	ELOVL1	SLC25A1	AACS	ELOVL4	GGTLC3	GGT2
GOBP_FATTY_ACID_TRANSMEMBRANE_TRANSPORT	http://www.gsea-msigdb.org/gsea/msigdb/cards/GOBP_FATTY_ACID_TRANSMEMBRANE_TRANSPORT	SLC25A13	ARL6IP5	SLC27A5	PRAF2	CPT1A	CPT1B	CPT2	CLN8	AKT1	AKT2	ABCD1	ACSL1	ABCD2	ARL6IP1	SLC7A11	SLC17A8	GRM1	ACACA	ACACB	ITGB1	SLC27A1	KCNJ10	ATP1A2	NTSR1	PRKAG2	ACSL5	SLC38A7	PRKAA2	PRKAB2	PSEN1	SLC17A7	SLC17A6	ABCD3	ABCD4	MID1IP1	SLC1A1	SLC1A2	SLC1A3	SLC1A6	SLC1A7	SLC2A1	THBS1	THRSP	SLC25A20	SLC25A22	SLC25A18	SLC25A12	IRS2
GOBP_REGULATION_OF_FATTY_ACID_TRANSPORT	http://www.gsea-msigdb.org/gsea/msigdb/cards/GOBP_REGULATION_OF_FATTY_ACID_TRANSPORT	ARL6IP5	HRH3	ADORA1	ADORA2A	ERFE	CYP4A11	AGTR2	EDN1	EPRS1	AKT1	AKT2	FABP3	ACSL1	PLA2R1	RAB3GAP1	ARL6IP1	GRM7	IL1B	ITGB1	ATP1A2	NPY5R	NTSR1	OXT	P2RX4	PLA2G3	FIS1	ACSL5	PLA2G4A	PPARA	AVP	AVPR1A	AVPR1B	MAP2K6	PSEN1	SSTR4	STXBP1	SYK	THBS1	TRH	PLA2G10	CYP4F2	KMO	TNFSF11	IRS2	TNFRSF11A	CCK	PER2	PTGES
GOBP_NEGATIVE_REGULATION_OF_FATTY_ACID_TRANSPORT	http://www.gsea-msigdb.org/gsea/msigdb/cards/GOBP_NEGATIVE_REGULATION_OF_FATTY_ACID_TRANSPORT	ARL6IP5	HRH3	ADORA1	AGTR2	AKT1	AKT2	PLA2R1	GRM7	NPY5R	FIS1	THBS1	TRH	CYP4F2	IRS2
GOBP_REGULATION_OF_UNSATURATED_FATTY_ACID_BIOSYNTHETIC_PROCESS	http://www.gsea-msigdb.org/gsea/msigdb/cards/GOBP_REGULATION_OF_UNSATURATED_FATTY_ACID_BIOSYNTHETIC_PROCESS	PIBF1	ABCD1	FABP5	ABCD2	SIRT1	ANXA1	IL1B	MIR132	MIR204	PLA2G3	AVP	AVPR1A	PTGS2	MIR766	CD74
GOBP_POSITIVE_REGULATION_OF_UNSATURATED_FATTY_ACID_BIOSYNTHETIC_PROCESS	http://www.gsea-msigdb.org/gsea/msigdb/cards/GOBP_POSITIVE_REGULATION_OF_UNSATURATED_FATTY_ACID_BIOSYNTHETIC_PROCESS	ABCD1	ABCD2	ANXA1	IL1B	PLA2G3	AVP	AVPR1A	PTGS2	CD74
[truncated: 344 more columns]

## Sheet: Sheet1
ACAA1	CPT1A	ACOT4	SLC25A14	CYP2D6	ACAA1	GNA15	GPR31	ACSM3	HADHA	NDUFAB1	SLC27A6	NDUFAB1	ACSL1	TPI1	CYP2E1	HSD17B12	ACOT2	SLC25A17	ACOT8	ACOT8	MIR548P	ACOT8	PIBF1	ACOT8	ADH4	AKT1	SLC25A13	SLC27A5	SLC27A5	MIR548P	ELOVL2	MMAA	HACD2	CNR1	CNR1	CPT1A	ETFA	ACOT8	ACOT8	MIR548P	ABCD1	ACOT7	SLC27A4	SLC27A5	MIR548P	NR1H3	MIR548P	NR1H3	PPARGC1A
ACAA2	CPT1C	TECR	UCP1	CYP2J2	ACOT8	ACSL4	FFAR2	ACADVL	DECR1	ACSM3	SLC27A1	ACSM3	ACLY	LIPF	ADH6	OXSM	SLC27A5	ILVBL	PLA2G4B	PLA2G4B	NR1H3	ACAA2	PTGES3	ACAA2	ADH5	AKT2	SLC25A17	SLC27A4	AKT1	NR1H3	ELOVL5	ACADS	ABCD1	CPT1A	AKT1	AKT2	ETFB	ECI2	PLA2G4B	NR1H3	GLYATL2	CYP1A1	SLC27A2	SLC27A4	PIBF1	APOA5	PIBF1	PPARGC1A	CNR1
ACADL	ACADS	BAAT	SLC25A27	CYP4B1	ABCD1	GNA11	FFAR1	HADHA	ACADL	ACADVL	LCN9	PON1	ECH1	CRAT	ADH7	MECR	SLC27A4	SLC27A2	PTGES3	MIR548P	PIBF1	ECI2	PRXL2B	ECI2	ADH7	ACSL1	UNC13B	SLC27A3	AKT2	PIBF1	ELOVL1	MMUT	HACD4	AKT1	ETFBKMT	ABCD1	ETFDH	CRAT	PIBF1	PIBF1	ACADL	CYP1A2	ABCD1	SLC27A2	ERLIN1	ABCD1	ERLIN1	APOA5	CPT1A
ACADM	ALDH1B1	ELOVL5	UCP3	CYP4A22	MLYCD	ACSL3	FFAR3	ACADL	ACADM	HADHA	LCN1	CROT	HADH	CHKB	CYP4A11	MCAT	SLC27A2	ALDH3A2	ACOT2	NR1H3	ERLIN1	SLC25A17	EDN1	SLC25A17	CYP24A1	ACSL5	ARL6IP5	SLC27A2	ACSL1	ERLIN1	ELOVL4	PCCA	HACD3	AKT2	ACACB	FABP1	ETFBKMT	EHHADH	PTGES3	ERLIN1	AIG1	CYP2C8	ABCD2	EPRS1	ERLIN2	ABCD2	ERLIN2	CPT1A	AKT1
ACOT8	ACADSB	ELOVL6	UCP2	CYP4F11	EHHADH	FFAR1	FFAR4	MECR	HADHB	ACOT7	SLC27A4	ELOVL5	PC	ACSL6	ADH1A	ACACA	ACOT4	HACL1	SLC27A5	LYPLA1	PTGES3	SLC27A2	EDN2	CEL	CYP4V2	THBS1	GIPC1	PLIN2	SLC27A1	PPARGC1A	ELOVL6	PCCB	ELOVL2	ABCD1	PLIN5	ABCD2	GCDH	ABCD1	AKR1C4	ERLIN2	ADTRP	CYP2C9	ABCD3	AKT1	CYP7A1	ANXA1	CNR1	AKT2	AKT2
ACOX1	ACADL	ACOT2		CYP4F22	HSD17B4	CD36		ACADM	ECI1	MCAT	LCN15	ALOX5	FASN	ECI1	CYP1A2		HACD2	PEX13	SLC27A4	ACAA2	LIAS	CPT1C	ABCD1	ILVBL		IRS2	CPLX1	CPT1A	ACSL5	ERLIN2	ELOVL7	PCK1	ELOVL5	FABP1	MFSD2A	IRS1	ACADL	AMACR	CYP4F8	APOA5		CYP2D6	ABCD4	AKT2	WDTC1	APOA1	CYP7A1	ABCD1	ABCD1
ACSL1	ALDH2	YOD1		CYP4F2	ACOX1	PLCB2		ACADS		DECR1	LCN12	DPEP1	ACSL4	GPD2	ADH1B		ABCD1	PHYH	SLC27A3	ECI2	ABHD2	CNR1	FABP5	SLC27A4			SLC27A5	CPT1B	SLC2A1	TREX1	ELOVL3	PCK2	ELOVL1	TYSND1		PLIN5	ACADM	DECR2	MGLL	CYP7A1		CYP2E1		FABP3	SIRT1	APOA4	AKT1	FABP1	FABP1
ALDH3A2	ACADM	ELOVL2		CYP4F12	ACOT4	PLCB3		ECHS1		ACAD10	APOD	TBXAS1	ACSL3	CPT2	CYP3A4		ACSL1	HAO1	SLC27A2	PIBF1	ERLIN2	CPT1A	DAGLB	SLC27A2			SLC27A4	CPT2	THBS1	APOA5		PHYH	ELOVL4	ABCD2		PPARA	ACADS	ACAA1	CYP2U1	ABCD1		CYP3A4		ACSL1	ACADL	APOC2	WDTC1	ABCD2	FABP3
CCDC58	CYP4A11	FADS1		CYP4F8	ECI2	GNA14		HADHB		ACOT13		ACAA1	ACSL6	PNPLA2	CYP2D6		ABCD2	PECR	ACOT7	SLC25A17	ACOT7	CPT1B	ABCD2	ABHD2			SLC27A3	PROCA1	IRS2	CNR1		MCEE	ELOVL6	MLYCD		TWIST1	ACADVL	HSD17B4	PRXL2B	FABP5		EPHX2		ACSL3	APOC1	IL1B	SIRT4	MLYCD	TYSND1
CPT2	ACAT2	FADS2		CYP4F3	ACOT6	GNAQ		HADH		PCCB		ELOVL1	DECR1	ECHS1	CYP1A1		ACSBG1		MGLL	CEL	MGLL	CPT2	SIRT1	CPT1C			SLC27A2	ACE	CD36	CPT1A			ELOVL7	MTOR		IRS2	IVD	ACOX1	PTGR2	ABCD2		ACSBG1		SLC27A1	APOC3	MIR182	SIRT1	GHSR	ABCD2
CYP4A11	ACADVL	ACOX3		CYP4A11	DECR2	PLCB1		ACSM6		ACADL		ACSL4	ACAA2	CPT1B	ADH1C		ACSL6		CYP2U1	ERLIN1	ACSM1	CRAT	ALOX12	CNR1			PRAF2	DRD2		ERFE			ELOVL3	ETFBKMT			ACAD11	CROT	CYP1A1	SCAP		ALOX12		ACSL5	INSIG1	MIR96	ETFBKMT	ANXA1	SIRT4
DECR1	ACAT1	PECR		CYP2B6						MECR		ALDH3A2	ECHDC3	ACSS2	ADH4		TECRL		ACSM1	CES1	APOA5	ECI1	ALOX15	CPT1A			HRH3	DRD3		CYP7A1			HACD1	ACACB				ACOXL	CYP1A2	WDTC1		ALOX5		RPS6KB1	ACADVL	PLA2G3	ACACB	APOA1	MLYCD
ECH1	ACAA2	SCD5		CYP2F1						ACADM		ACADVL	MECR	DLD	ALDH1A1		SLC27A6		ACOT4	PTGES3	ACOT4	DECR1	ALOX15B	CPT1B			SLC22A9	DRD4		AKT1			TECR	IRS1				SCP2	CYP1B1	SIRT1		ALOX12B		SLC2A1	MIR132	MLXIPL	ACADL	APOA4	MTOR
ECI1	HADH	SCD		CYP2A13						ACOT2		PTGS2	ECHS1	ACSL5	ALDH2		ACAA1		ACSM2A	PPARGC1A	ACSM2A	ECH1	PLA2G4F	CPT2			PLIN2	EPRS1		AKT2				PLIN5				ACOX2	CYP2A6	GIP		ALOX15		THBS1	MIR204	AVP	APOC1	APOC2	ETFBKMT
ELOVL5	HADHB	HACD1		CYP2A7						ACADS		HACD3	ECHDC2	ACSL1	CYP2A6		HSD17B4		CPT1A	ACOT2	PRXL2B	ECHS1	DECR2	CRAT			ADORA1	AKT1		ABCD1				PPARA				ACOX3	CYP2A7	ANXA1		ALOX15B		SPX	MIR30C1	AVPR1A	APOC3	IL1B	ACACB
FABP1	HADHA	ACAA1								ACOT9		ACACB	ECHDC1	ACADL			HACD4		CPT2	HTD2	ACSM6	EHHADH	HPGDS	ECI1			ADORA2A	AKT2		FABP1				TWIST1					CYP2A13	ACADL		GPX4		IRS2	MIR33A	PTGS2	INS	IRS1	ACADL
FABP2	CYP4A22	HADHA								MCEE		HADHA	ACSS2	ACADM			ACOX1		ACSM6	ILVBL	LIPI	AKT1	ANXA1	DECR1			CPT1A	ABCD1		FABP3				LONP2					CYP2B6	APOA1		GSTM1		CD36	TRIB3	MID1IP1	INSIG1	MIR182	IRS1
HADH	ADH7	ACOT1								ECHS1		ACOX3	PECR	ACADS			HACD3		CYP1A1	SLC27A5	CYP1A1	AKT2	IL1B	MMAA			CPT1B	FABP4		FABP5				MFSD2A					CYP2C19	APOA4		GSTM2			CEACAM1	ELOVL5	ACADVL	MIR96	ACADVL
HIBCH	ADH6	ACOT7								HADHB		PTGS1	SCD	ACADVL			ELOVL2		CYP1A2	SLC27A4	CYP1A2	ETFA	FADS1	ABHD3			CPT2	FABP1		TYSND1				ABCB11					CYP2C8	APOC1		GSTM4			BRCA1	NR1H2	MIR132	PLIN5	PLIN5
HMGCL	ACSL6	ACOX1								HADH		CRAT	ACACA	LIPC			ABCD3		CYP1B1	SLC27A3	CYP2C8	ETFB	FADS3	ECH1			PROCA1	FABP3		ABCD2				IRS2					CYP2C9	APOC2		GSTP1			MIR766	SLC45A3	MIR204	PLA2G3	PRKAG2
HSD17B11	ADH1B	HSD17B12								PCTP		ACOT7	ACSL5	ACAT1			ABCD4		CYP2A6	SLC27A2	CYP2C9	ETFDH	MIR132	ECHS1			ERFE	FABP5		SCAP									CYP2C18	APOC3		HPGD				RGN	MIR30C1	MLXIPL	PDK4
IDH1	ADH1C	HACD2								MMUT		SCD	ACACB	LPL			PEX2		CYP2A7	LIAS	CYP2D6	ABCD1	MIR204	EHHADH			CYP4A11	ACSL1		WDTC1									CYP2D7	IL1B		AC098591.2				CD74	MIR33A	PPARA	PPARA
ME1	ADH4									MMAA		TECR		LIPE			ELOVL5		CYP2A13	ABHD2	CYP2E1	FABP1	MIF	AKT1			SLC5A8	ACSL3		SIRT4									CYP2D6	INSIG1		FADS1				LPGAT1	PLIN5	PPARD	PPARD
MGLL	ECHS1									DBI		GGT5		CPT1A			ACOT1		CYP2B6	AKR1C4	CYP3A4	TYSND1	PLA2G3	AKT2			ACE	ABCD2		SIRT1									CYP2E1	EIF6		LTA4H					UGT1A8	PPARG	PPARG
MLYCD	ADH5									THEM4		GGT1		HADH			ELOVL1		CYP2C19	ERLIN2	CYP7A1	ABCD2	PNPLA8	ETFA			DRD2	PLA2R1		MLYCD									CYP2F1	ACADVL		LTC4S					APPL2	AVP	APPL2
PCBD1	ALDH9A1									ACOT11		SLC25A1		HADHB			CYP4F12		CYP2C8	TREX1	ABHD3	MLYCD	PLA2G4A	ETFB			DRD3	PLA2G4F		MTOR									CYP2J2	MIR132		PLP1					TRIB3	AVPR1A	SOX9
RETSAT	ALDH3A2									ACSF2		MCAT		HADHA			ELOVL4		CYP2C9	CYP4F8	EDN1	AMACR	ELOVL2	ETFDH			DRD4	PLA2G2D		ETFBKMT									CYP4A11	MIR182		ASAH2					CEACAM1	PTGS2	TWIST1
S100A10	ACSL5									ACAA2		SLC25A17		ACSL4			ELOVL6		CYP2C18	LYPLA2	EDN2	MTOR	AVP	ABCD1			AGTR2	LCN12		GHSR									FAAH2	MIR204		PTGS2					SOX9	MID1IP1	NR4A3
SUCLG1	ADH1A									ECI1		ACOT8		ACSL3			ELOVL7		CYP2D7	ACOT7	ACSF3	ETFBKMT	AVPR1A	FAAH			EDN1	SLC27A6		GIP									AWAT1	MIR30C1		ALOXE3					BRCA1	ELOVL5	LONP2
VNN1	EHHADH									ACOT12		ABCD1		GK2			ACOX2		CYP2D6	MGLL	LIPH	DECR2	PTGDS	FABP1			CLN8	ANXA1		GSTZ1									AKR1C1	MIR33A		ASAH2B					MIR766	TWIST1	DGAT2
EHHADH	GCDH									ACSM6		MLYCD		DECR1			ELOVL3		CYP2E1	CYP2U1	HACD2	GCDH	PTGIS	TYSND1			EPRS1	PLA2G2E		ANXA1									AKR1C2	MIR96		ELOVL6					DGAT2	NR1H2	MFSD2A
ALDH9A1	ALDH7A1									PCCA		ABCC1		GK			CYP4F2		CYP2F1	ACSM1	EPHX2	MCAT	PTGS1	GLYATL2			AKT1	ACACA		ACACB									EDN1	PLA2G3		ACSBG2					MFSD2A	NR4A3	ABCB11
HADHB	ACOX3									ACBD7		ACSBG1		SLC25A20			HACD1		CYP2J2	APOA5	ABCD1	ACAA1	PTGS2	ALDH3A2			AKT2	ACACB		ACADL									EDN2	MLXIPL		QKI					SLC22A13	SLC45A3	IRS2
ECHS1	ACSL1									ACOT1		DECR1		GCDH			TECR		CYP3A4	THEM4	FABP5	HSD17B10	ELOVL5	ABCD2			ABCD1	APOE		APOA1									EPHX1	ADIPOR1							NCOR1	IRS2
ACADS	ACAA1									THEM5		PON3							CYP4A11	ACOT4	ACSL3	HADHA	SCD	LPIN1			FABP4	SLC27A1		APOA4									EPHX2	PRKAG2								RGN
CA2	CPT2									ACBD6		PON2							FAAH2	ACSM2A	FASN	HADHB	FADS2B	MLYCD			FABP1	PLA2G2C		APOC1									ABCD1	PDK4								ADIPOQ
HSD17B10	CPT1B									ACAD11		PRKAG2							AWAT1	CPT1C	DAGLB	HADH	ELOVL1	AMACR			FABP3	LCN1		APOC2									FAAH	AVP								CD74
ALDH1A1	ACOX1											PTGR1							EPHX1	CNR1	ABCD2	ACACB	ELOVL4	PLA2G15			FABP5	NMB		APOC3									FABP5	AVPR1A								LPGAT1
ACADVL	ECI2											PTGDS							EPHX2	ADH4	SCAP	HSD17B4	TBXAS1	MTOR			ACSL1	NTSR1		IL1B									ACSL1	PRKAA2
HSD17B4	ECI1											PHYH							ABCD1	PRXL2B	WDTC1	ACADL	MIR766	ETFBKMT			ACSL3	PLA2G3		INS									DAGLB	PRKAB2
CA4	ACSL3											ACBD5							FAAH	ADH5	ACSBG1	ACADM	ELOVL6	HACL1			ACSL4	PNPLA8		INSIG1									ABCD2	PTGS2
ADH1C	ACSL4											ALOX12							ACSL1	ADH7	SIRT1	ACADS	SCD5	DECR2			ABCD2	PRKAG2		IRS1									PTGR1	TRIB3
ADH7												CPT1A							ACSL3	AASDH	MLYCD	IRS1	ELOVL7	GCDH			PLA2R1	ACSL5		EIF6									CYP2G1P	MID1IP1
PTS												PTGES3							ACSL4	ACOT12	ALOX12	ACADVL	PTGES2	MCAT			RAB3GAP1	PLA2G1B		ACADVL									SIRT1	ELOVL5
MAOA												LTA4H							GLYATL2	CPT1A	ALOX5	IVD	ELOVL3	NUDT7			RIMS1	PLA2G2A		MIR132									ALOX12	CEACAM1
HAO2												ACAD10							DAGLB	CPT1B	ALOX12B	ACAT1	DEGS1	ACAA1			ARL6IP1	PLA2G4A		MIR182									ALOX5	BRCA1
HSD17B7												PPARD							CYP2G1P	CPT2	ALOX15	ACAT2	AKR1C3	HSD17B10			SLC7A11	PLA2G5		MIR204									ALOX12B	NR1H2
MCEE												ACOT13							ACSBG1	GPAT4	ALOX15B	LEP	CBR1	HADHA			SLC17A8	PPARG		MIR30C1									ALOX15	MIR766
ACAT2												HSD17B8							ACSL6	CRAT	TECRL	PLIN5	FADS2	HADHB			PLA2G4F	AVPR1B		MIR33A									ALOX15B	ADIPOR2
AUH												EHHADH							ALOX12	CREM	PLA2G4F	ACOX1	PTGES	HADH			PLA2G2D	PRKAA2		MIR96									PLA2G4F	SLC45A3
HPGD												PCCB							ALOX5	ACSM6	DECR2	MECR	CD74	ACACB			GJA1	PRKAB2		PLIN5									DECR2	RGN
FH												ACADL							ALOX12B	MAPK14	GIP	PEX7		HSD17B4			GLS2	NMUR2		PLA2G3									HPGDS	ADIPOQ
HMGCS2												PECR							ALOX15	PTGR2	HPGDS	PPARA		ACADL			GLS	ABCD3		MLXIPL									ZADH2	CD74
ALAD												SCP2							ALOX15B	PM20D1	MCAT	PPARD		ACADM			GOT2	ABCD4		ADIPOR1									CYP4A22	LPGAT1
GPD1												MECR							HACL1	LIPI	FADS6	CROT		ACADS			LCN12	MID1IP1		PRKAG2									GPX1
ACO2												PLA2G4A							HPGDS	GPAT2	GPX4	AUH		IRS1			SLC27A6	RPS6KB1		PDK1									GPX4
CBR1												HAO2							CYP4A22	ERFE	GSTM1	ECHDC2		ACADVL			GRM1	BDKRB2		PDK2									GSTA1
GRHPR												ACADM							GPX1	CYP1A1	GSTM2	ACOXL		IVD			GRM2	PLA2G2F		PDK3									GSTM1
ACOT2												FAAH							GPX4	CYP1A2	GSTM4	ECHDC1		ACAT1			GRM7	SLC2A1		PDK4									GSTM2
G0S2												ELOVL4							SLC27A6	CYP1B1	GSTP1	BDH2		ACAT2			ANXA1	SSTR4		UGT1A8									GSTP1
MDH2												ACOT2							ACAD9	CYP2A6	ANXA1	ABCD3		NUDT19			PLA2G2E	SYK		PPARA									CYP2S1
HSP90AA1												ELOVL3							GSTA1	CYP2A7	ACACA	ABCD4		LEP			ACACA	THBS1		PPARD									ACAA1
BCKDHB												EPHX2							GSTM1	CYP2A13	ACACB	PEX2		PLIN5			ACACB	THRSP		PPARG									ANXA1
UROS												ACADS							GSTM2	CYP2B6	HPGD	SCP2		MMUT			APBA1	OC90		PDP1									HPGD
YWHAH												ACOT9							GSTM4	CYP2C19	ACADL	TWIST1		PCCA			APOE	SLC25A20		PDPR									HSD17B4
LDHA												ACSL3							GSTP1	CYP2C8	APOA1	ACAD10		PCCB			IL1B	SPX		AVP									IL1B
CRYZ												PTGIS							CYP2S1	CYP2C9	APOA4	ACOX2		ACOX1			ITGB1	PLA2G12A		APPL2									FADS1
RDH16												MCEE							ACAA1	CYP2C18	APOC1	ACOX3		PCK1			SLC27A1	PLA2G10		AVPR1A									FADS3
INMT												ECHS1							HPGD	CYP2D7	ACSM4	SESN2		PCK2			KCNJ10	PLA2G12B		PRKAA2									CYP4F3
UGDH												ACSBG2							HSD17B4	CYP2D6	APOC2	LONP2		MECR			PLA2G2C	MFSD2A		PRKAB2									MIR132
GSTZ1												HSD17B3							ACADL	CYP2E1	AC098591.2	ACAD11		HAO2			LCN1	IRS2		PTGS2									MIR204
IDH3B												PPT1							ACSM4	CYP2F1	APOC3	MFSD2A		AIG1			ATP1A2	CD36		PDP2									MIF
MDH1												HACL1							AC098591.2	CYP2J2	ACSM2B	ABCB11		PEX7			NMB			TRIB3									PLA2G3
CRAT												ACLY							ACSM2B	CYP3A4	IL1B	IRS2		PEX13			NPY5R			MID1IP1									PNPLA8
ETFDH												PRKAB2							SLC27A1	CYP4A11	INSIG1	ADIPOQ		PHYH			NTRK2			ELOVL5									ACOX1
CD36												ALOX5AP							FADS1	CYP7A1	EIF6			HAO1			NTSR1			CEACAM1									ATP6V1B1
ECI2												MORC2							LTA4H	FAAH2	ACADVL			PPARA			OXT			SOX9									PLA2G4A
SDHD												HSD17B4							CYP4F3	AWAT1	LIPC			PPARD			P2RX4			BRCA1									ELOVL2
ACSL5												CYP2J2							LTC4S	CYP24A1	FADS1			CROT			PLA2G3			SREBF1									AVP
HSDL2												FADS2							PNPLA8	ECI1	FADS3			AUH			PNPLA8			TWIST1									AVPR1A
HMGCS1												HADHB							PAM	AKR1C1	HACD4			ECHDC2			FIS1			NR1H2									MAPK3
SDHC												CYP1B1							ACOX1	AKR1C2	LPL			ACOXL			PRKAG2			MIR766									PTGDS
CD1D												CYP2C9							AIG1	DECR1	LTA4H			PECR			ACSL5			ADIPOR2									PTGIS
GCDH												CYP2C8							ACSL5	MMAA	LTC4S			ECHDC1			PLA2G1B			PANK2									PTGS1
GPD2												HADH							PLA2G4A	ABHD3	MIR132			BDH2			PLA2G2A			NR4A3									PTGS2
ALDH3A1												PTGR2							PLP1	DLD	MIR182			ABCD3			PLA2G4A			LONP2									CYP4F11
SLC22A5												SLC27A2							ELOVL2	ECH1	MIR204			ABCD4			PLA2G5			DGAT2									ALOXE3
PDHB												CYP1A1							ACSM5	ECHS1	MIR30C1			PEX2			SLC38A2			MFSD2A									ELOVL5
TDO2												CYP1A2							MAPK3	EDN1	MIR33A			SCP2			PPARA			SLC45A3									SCD
FASN												NUDT7							ASAH2	EDN2	MIR96			LPIN3			PPARD			CAV1									SCP2
NBN												DPEP3							PTGDS	EHHADH	MIF			TWIST1			CROT			ABCB11									FADS2B
PSME1												PCTP							PTGIS	ACSF3	ACLY			ACAD10			PPARG			IRS2									PLA2G2F
PPARA												CYP4B1							PTGS1	LIPH	NDUFAB1			ACOX2			AVP			RGN									ELOVL1
NCAPH2												SLC27A3							PTGS2	HACD2	PLA2G3			ACOX3			AVPR1A			ADIPOQ									CYP4F12
BPHL												SCD5							CYP4F11	EPHX1	PNPLA8			SESN2			SLC38A7			SLC22A13									ELOVL4
ODC1												CBR4							ALOXE3	EPHX2	MLXIPL			LONP2			AVPR1B			NCOR1									TBXAS1
CA6												MMUT							ELOVL5	AKT1	ADIPOR1			ACAD11			PRKAA2			CD74									TNFRSF1A
DLD												PTGES2							ACSM3	AKT2	MECR			MCEE			PRKAB2			LPGAT1									DAGLA
HCCS												PTGES							SCP2	ETFA	HSD17B12			ABHD1			MAP2K6												MIR766
EPHX1												HSD17B12							ACOT1	ETFB	PRKAG2			ADTRP			PSEN1												ELOVL6
DLST												FADS1							PLA2G2F	ETFDH	HACD3			MFSD2A			NMUR2												SCD5
FMO1												THRSP							ELOVL1	ABCD1	PDK4			ABCB11			SLC17A7												ELOVL7
AOC3												MMAA							ASAH2B	FAAH	PLA2G1B			IRS2			SLC17A6												PTGES2
UROD												ACSL1							CYP4F12	FABP1	PLA2G4A			ACBD5			ABCD3												ELOVL3
CPT1A												OLAH							TBXAS1	FABP3	PLP1			ADIPOQ			ABCD4												PLA2G10
KMT5A												ACOXL							DAGLA	FABP5	PRKAG3			LPIN2			MID1IP1												CYP4F2
UBE2L6												CYP2U1							ELOVL6	ACSL1	ELOVL2						RAB3A												DEGS1
MIF												DBI							PTGES2	ACSL3	ACSM5						RPS6KB1												PLA2G4C
SUCLG2												CPT2							PNPLA3	ACSL4	OXSM						BDKRB2												AKR1C3
CPOX												PRXL2B							ACSBG2	FASN	AVP						PLA2G2F												CBR1
SMS												CBR1							ELOVL3	TYSND1	AVPR1A						SLC1A1												CES2
CBR3												THEM4							PLA2G10	GLYATL2	THNSL2						SLC1A2												PLAA
NTHL1												ACOX1							ADTRP	DAGLB	OLAH						SLC1A3												FADS2
CIDEA												ALOX15							CYP4F2	ALDH3A2	PRKAA1						SLC1A6												PTGES
IDI1												CYP4A22							PLA2G4C	ABCD2	PRKAA2						SLC1A7												CD74
AADAT												ACOT11							AKR1C3	MORC2	PRKAB1						SLC2A1
REEP6												PRKAA2							CBR1	SCAP	PRKAB2						SNAP25
HSPH1												MAPKAPK2							FADS2	PTGR1	PRKAG1						SSTR4
APEX1												HPGDS							QKI	CYP2G1P	PECR						STX1A
NSDHL												HPGD							PTGES	WDTC1	ACSS2						STXBP1
ADIPOR2												ELOVL7								LPIN1	ASAH2						VAMP2
ACSL4												ACSL6								ACSBG1	PTGDS						SYK
ACSS1												MID1IP1								ACSL6	PTGIS						SYT1
ENO3												FAAH2								SIRT4	PTGS1						THBS1
IDH3G												CYP2C19								SIRT1	PTGS2						THRSP
LGALS1												HACD1								MLYCD	TRIB3						TRH
METAP1												ACSF2								AMACR	ABCD3						OC90
ALDOA												DPEP2								PLA2G15	MID1IP1						SLC25A20
ACSM3												ACAA2								ALOX12	ALOXE3						SLC25A22
LTC4S												GPX4								ALOX5	ELOVL5						SPX
D2HGDH												ECI1								ALOX5AP	ACSM3						PLA2G12A
ADSL												ACOX2								ALOX12B	SCD						SLC25A18
SUCLA2												PPT2								ALOX15	CEACAM1						PLA2G10
SDHA												FASN								ALOX15B	FADS2B						PLA2G12B
XIST												ELOVL6								MTOR	ELOVL1						MFSD2A
OSTC												CYP4F11								TECRL	ASAH2B						PPFIA4
GLUL												CYP4F22								ETFBKMT	BRCA1						PPFIA2
CYP4A22												ACOT12								PLA2G4F	ELOVL4						PPFIA1
GABARAPL1												ACSM6								ACOT11	TBXAS1						CYP4F2
AQP7												PCCA								HACL1	NR1H2						PPFIA3
CYP1A1												GPX2								DECR2	XBP1						KMO
PRDX6												ACBD7								GCDH	MIR766						TNFSF11
ERP29												ACSF3								GGT1	ELOVL6						SLC25A12
H2AZ1												ACOT4								GGT5	FA2H						IRS2
GAPDHS												SLC25A20								GHSR	HSD17B8						TNFRSF11A
DHCR24												ALOXE3								GIP	ADIPOR2						CCK
GAD2												ALOX12B								NAAA	SCD5						PER2
PTPRG												ALOX15B								HPGDS	ELOVL7						TSPOAP1
IL4I1												CYP8B1								ANGPTL3	PTGES2						CD36
TP53INP2												ACBD4								MCAT	ACSBG2						PTGES
PDHA1												ACOT1								PLA2G4D	ELOVL3
RAP1GDS1												CYP4F2								NUDT7	ACSS1
CEL												RXRA								FADS6	ABHD1
BLVRA												CYP4F8								ZADH2	CBR4
SERINC1												CYP4F3								THEM5	SLC45A3
BMPR1B												CYP4A11								CYP4A22	DEGS1
RDH11												HACD4								CYP4V2	AKR1C3
ENO2												AKR1C3								GPX1	CBR1
												THEM5								GPX4	RGN
												ACSL5								SLC27A6	HACD1
												SLC22A5								ACAD9	ADIPOQ
												ELOVL2								GSTA1	LIPG
												ECI2								GSTM1	FADS2
												AWAT1								GSTM2	QKI
												CPT1B								GSTM4	TECR
												ACOT6								GSTP1	PTGES
												TECRL								GSTZ1	CD74
												HACD2								CYP2S1	LPGAT1
												LTC4S								ACAA1
												NUDT19								ANXA1
												ACBD6								HSD17B10
												GPX1								HADHA
												ACAD11								HADHB
												AMACR								HADH
												DECR2								ACACA
												HTD2								AOAH
												ACACA								ACACB
																				HPGD
																				HSD17B4
																				ACADL
																				APOA1
																				APOA4
																				ACADM
																				APOC1
																				ACSM4
																				APOC2
																				AC098591.2
																				APOC3
																				ACSM2B
																				ACADS
																				IL1B
																				ACADSB
																				INS
																				INSIG1
																				IRS1
																				EIF6
																				ACADVL
																				IVD
																				SLC27A1
																				ACAT1
																				PEDS1
																				ACAT2
																				NUDT19
																				LEP
																				LIPC
																				FADS1
																				FADS3
																				HACD4
																				LPL
																				LTA4H
																				CYP4F3
																				LTC4S
																				MIR132
																				MIR182
																				MIR204
																				MIR30C1
																				MIR33A
																				MIR96
																				ASAH1
																				MIF
																				PLIN5
																				MMUT
																				ACLY
																				NDUFAB1
																				PLA2G3
																				PNPLA8
																				PAM
																				PCCA
																				PCCB
																				ACOX1
																				PCK1
																				PCK2
																				CRYL1
																				MLXIPL
																				ADIPOR1
																				ABHD5
																				MECR
																				HSD17B12
																				HAO2
																				AIG1
																				PRKAG2
																				HACD3
																				PDK1
																				PDK2
																				PDK3
																				PDK4
																				ACSL5
																				PEX7
																				PEX13
																				ATP6V1B1
																				PHYH
																				PLA2G1B
																				PLA2G4A
																				PLA2G5
																				PLP1
																				PRKAG3
																				HAO1
																				PON1
																				PON2
																				PON3
																				UGT1A8
																				PPARA
																				PPARD
																				CROT
																				PPARG
																				PDP1
																				ELOVL2
																				AUH
																				ACSM5
																				OXSM
																				PDPR
																				AVP
																				APPL2
																				AVPR1A
																				THNSL2
																				ECHDC2
																				ACOXL
																				OLAH
																				PRKAA1
																				PRKAA2
																				PRKAB1
																				PRKAB2
																				PRKAG1
																				PRKAR2B
																				PECR
																				ECHDC1
																				ACSS2
																				MAPK3
																				ASAH2
																				BDH2
																				BAAT
																				PTGDS
																				PTGIS
																				PTGS1
																				PTGS2
																				PDP2
																				GPAM
																				TRIB3
																				CYP4F11
																				ABCD3
																				ABCD4
																				PEX2
																				MID1IP1
																				ALOXE3
																				ELOVL5
																				ACSM3
																				MSMO1
																				SCD
																				CEACAM1
																				SCP2
																				ACOT1
																				ACOT6
																				FADS2B
																				PLA2G2F
																				ELOVL1
																				LPIN3
																				ASAH2B
																				AACS
																				CYP4F12
																				SOX9
																				BRCA1
																				SREBF1
																				ELOVL4
																				TBXAS1
																				TH
																				TNFRSF1A
																				C3
																				TWIST1
																				TYRP1
																				UCP3
																				NR1H2
																				DAGLA
																				XBP1
																				MIR766
																				ELOVL6
																				FA2H
																				HSD17B8
																				ADIPOR2
																				ECHDC3
																				SCD5
																				ELOVL7
																				PANK2
																				NR4A3
																				PTGES2
																				ACSF2
																				PNPLA3
																				ACAD10
																				ACSBG2
																				ACOX2
																				ACOX3
																				ELOVL3
																				SESN2
																				LONP2
																				PLA2G10
																				ACAD11
																				ALKBH7
																				GNPAT
																				ACSS1
																				DGAT2
																				MCEE
																				ABHD1
																				ADTRP
																				CBR4
																				MFSD2A
																				CYP4F2
																				SLC45A3
																				DEGS1
																				CAV1
																				PLA2G4C
																				AKR1C3
																				ABCB11
																				IRS2
																				CBR1
																				CES2
																				PER2
																				SGPL1
																				RGN
																				ACBD5
																				HACD1
																				ADIPOQ
																				PLAA
																				LIPG
																				SLC22A13
																				FADS2
																				QKI
																				CD36
																				TECR
																				PTGES
																				NCOR1
																				LPIN2
																				CD74
																				LPGAT1
[truncated: 18 more columns]

## Sheet: all genes
ACAA1
ACAA2
ACADL
ACADM
ACOT8
ACOX1
ACSL1
ALDH3A2
CCDC58
CPT2
CYP4A11
DECR1
ECH1
ECI1
ELOVL5
FABP1
FABP2
HADH
HIBCH
HMGCL
HSD17B11
IDH1
ME1
MGLL
MLYCD
PCBD1
RETSAT
S100A10
SUCLG1
VNN1
EHHADH
ALDH9A1
HADHB
ECHS1
ACADS
CA2
HSD17B10
ALDH1A1
ACADVL
HSD17B4
CA4
ADH1C
ADH7
PTS
MAOA
HAO2
HSD17B7
MCEE
ACAT2
AUH
HPGD
FH
HMGCS2
ALAD
GPD1
ACO2
CBR1
GRHPR
ACOT2
G0S2
MDH2
HSP90AA1
BCKDHB
UROS
YWHAH
LDHA
CRYZ
RDH16
INMT
UGDH
GSTZ1
IDH3B
MDH1
CRAT
ETFDH
CD36
ECI2
SDHD
ACSL5
HSDL2
HMGCS1
SDHC
CD1D
GCDH
GPD2
ALDH3A1
SLC22A5
PDHB
TDO2
FASN
NBN
PSME1
PPARA
NCAPH2
BPHL
ODC1
CA6
DLD
HCCS
EPHX1
DLST
FMO1
AOC3
UROD
CPT1A
KMT5A
UBE2L6
MIF
SUCLG2
CPOX
SMS
CBR3
NTHL1
CIDEA
IDI1
AADAT
REEP6
HSPH1
APEX1
NSDHL
ADIPOR2
ACSL4
ACSS1
ENO3
IDH3G
LGALS1
METAP1
ALDOA
ACSM3
LTC4S
D2HGDH
ADSL
SUCLA2
SDHA
XIST
OSTC
GLUL
CYP4A22
GABARAPL1
AQP7
CYP1A1
PRDX6
ERP29
H2AZ1
GAPDHS
DHCR24
GAD2
PTPRG
IL4I1
TP53INP2
PDHA1
RAP1GDS1
CEL
BLVRA
SERINC1
BMPR1B
RDH11
ENO2
CPT1C
ALDH1B1
ACADSB
ALDH2
ACAT1
HADHA
ADH6
ACSL6
ADH1B
ADH4
ADH5
ADH1A
ALDH7A1
ACOX3
CPT1B
ACSL3
ACOT4
TECR
BAAT
ELOVL6
YOD1
ELOVL2
FADS1
FADS2
PECR
SCD5
SCD
HACD1
ACOT1
ACOT7
HSD17B12
HACD2
SLC25A14
UCP1
SLC25A27
UCP3
UCP2
CYP2D6
CYP2J2
CYP4B1
CYP4F11
CYP4F22
CYP4F2
CYP4F12
CYP4F8
CYP4F3
CYP2B6
CYP2F1
CYP2A13
CYP2A7
ABCD1
ACOT6
DECR2
GNA15
GNA11
FFAR1
PLCB2
PLCB3
GNA14
GNAQ
PLCB1
GPR31
FFAR2
FFAR3
FFAR4
MECR
ACSM6
NDUFAB1
MCAT
ACAD10
ACOT13
PCCB
ACOT9
PCTP
MMUT
MMAA
DBI
THEM4
ACOT11
ACSF2
ACOT12
PCCA
ACBD7
THEM5
ACBD6
ACAD11
SLC27A6
SLC27A1
LCN9
LCN1
SLC27A4
LCN15
LCN12
APOD
PON1
CROT
ALOX5
DPEP1
TBXAS1
ELOVL1
PTGS2
HACD3
ACACB
PTGS1
GGT5
GGT1
SLC25A1
SLC25A17
ABCC1
ACSBG1
PON3
PON2
PRKAG2
PTGR1
PTGDS
PHYH
ACBD5
ALOX12
PTGES3
LTA4H
PPARD
HSD17B8
SCP2
PLA2G4A
FAAH
ELOVL4
ELOVL3
EPHX2
PTGIS
ACSBG2
HSD17B3
PPT1
HACL1
ACLY
PRKAB2
ALOX5AP
MORC2
CYP1B1
CYP2C9
CYP2C8
PTGR2
SLC27A2
CYP1A2
NUDT7
DPEP3
SLC27A3
CBR4
PTGES2
PTGES
THRSP
OLAH
ACOXL
CYP2U1
PRXL2B
ALOX15
PRKAA2
MAPKAPK2
HPGDS
ELOVL7
MID1IP1
FAAH2
CYP2C19
DPEP2
GPX4
ACOX2
PPT2
GPX2
ACSF3
SLC25A20
ALOXE3
ALOX12B
ALOX15B
CYP8B1
ACBD4
RXRA
HACD4
AKR1C3
AWAT1
TECRL
NUDT19
GPX1
AMACR
HTD2
ACACA
PC
ECHDC3
ECHDC2
ECHDC1
ACSS2
TPI1
LIPF
CHKB
PNPLA2
LIPC
LPL
LIPE
GK2
GK
CYP2E1
CYP3A4
CYP2A6
OXSM
SLC27A5
ABCD2
ABCD3
ABCD4
PEX2
ILVBL
PEX13
HAO1
PLA2G4B
ACSM1
ACSM2A
CYP2C18
CYP2D7
GLYATL2
DAGLB
CYP2G1P
ACAD9
GSTA1
GSTM1
GSTM2
GSTM4
GSTP1
CYP2S1
ACSM4
AC098591.2
ACSM2B
PNPLA8
PAM
AIG1
PLP1
ACSM5
MAPK3
ASAH2
PLA2G2F
ASAH2B
DAGLA
PNPLA3
PLA2G10
ADTRP
PLA2G4C
QKI
MIR548P
NR1H3
LYPLA1
PIBF1
ERLIN1
CES1
PPARGC1A
LIAS
ABHD2
AKR1C4
ERLIN2
TREX1
LYPLA2
APOA5
CNR1
AASDH
GPAT4
CREM
MAPK14
PM20D1
LIPI
GPAT2
ERFE
CYP7A1
CYP24A1
AKR1C1
AKR1C2
ABHD3
EDN1
EDN2
LIPH
AKT1
AKT2
ETFA
ETFB
FABP3
FABP5
TYSND1
SCAP
WDTC1
LPIN1
SIRT4
SIRT1
PLA2G15
MTOR
ETFBKMT
PLA2G4F
GHSR
GIP
NAAA
ANGPTL3
PLA2G4D
FADS6
ZADH2
CYP4V2
ANXA1
AOAH
APOA1
APOA4
APOC1
APOC2
APOC3
IL1B
INS
INSIG1
IRS1
EIF6
IVD
PEDS1
LEP
FADS3
MIR132
MIR182
MIR204
MIR30C1
MIR33A
MIR96
ASAH1
PLIN5
PLA2G3
PCK1
PCK2
CRYL1
MLXIPL
ADIPOR1
ABHD5
PDK1
PDK2
PDK3
PDK4
PEX7
ATP6V1B1
PLA2G1B
PLA2G5
PRKAG3
UGT1A8
PPARG
PDP1
PDPR
AVP
APPL2
AVPR1A
THNSL2
PRKAA1
PRKAB1
PRKAG1
PRKAR2B
BDH2
PDP2
GPAM
TRIB3
MSMO1
CEACAM1
FADS2B
LPIN3
AACS
SOX9
BRCA1
SREBF1
TH
TNFRSF1A
C3
TWIST1
TYRP1
NR1H2
XBP1
MIR766
FA2H
PANK2
NR4A3
SESN2
LONP2
ALKBH7
GNPAT
DGAT2
ABHD1
MFSD2A
SLC45A3
DEGS1
CAV1
ABCB11
IRS2
CES2
PER2
SGPL1
RGN
ADIPOQ
PLAA
LIPG
SLC22A13
NCOR1
LPIN2
CD74
LPGAT1
THBS1
SLC25A13
UNC13B
ARL6IP5
GIPC1
CPLX1
PRAF2
HRH3
SLC22A9
PLIN2
ADORA1
ADORA2A
PROCA1
SLC5A8
ACE
DRD2
DRD3
DRD4
AGTR2
CLN8
EPRS1
FABP4
PLA2R1
RAB3GAP1
RIMS1
ARL6IP1
SLC7A11
SLC17A8
PLA2G2D
GJA1
GLS2
GLS
GOT2
GRM1
GRM2
GRM7
PLA2G2E
APBA1
APOE
ITGB1
KCNJ10
PLA2G2C
ATP1A2
NMB
NPY5R
NTRK2
NTSR1
OXT
P2RX4
FIS1
PLA2G2A
SLC38A2
SLC38A7
AVPR1B
MAP2K6
PSEN1
NMUR2
SLC17A7
SLC17A6
RAB3A
RPS6KB1
BDKRB2
SLC1A1
SLC1A2
SLC1A3
SLC1A6
SLC1A7
SLC2A1
SNAP25
SSTR4
STX1A
STXBP1
VAMP2
SYK
SYT1
TRH
OC90
SLC25A22
SPX
PLA2G12A
SLC25A18
PLA2G12B
PPFIA4
PPFIA2
PPFIA1
PPFIA3
KMO
TNFSF11
SLC25A12
TNFRSF11A
CCK
TSPOAP1
GOT1
ENPP7
POLD1
DGAT1
NR1H4
CDK4
CPS1
CREB1
CCN2
E2F1
FOXO1
FOXO3
GIPR
GLDC
ID3
PDX1
MIR92A1
ASS1
NFATC4
NME1
NME2
KCNK4
PID1
PPP5C
BAD
PTAFR
SMARCD1
SRC
TLR2
XRCC5
ZC3H12A
OR51E2
CAT
CCNB1
CLDN1
GGT6
FITM2
AWAT2
GGT3P
GGTA1
GGT7
OXCT1
HMGCLL1
FAR2
BDH1
OXCT2
GGTLC3
GGT2
ABHD16A
ACSS3
FAR1
GGTLC2
GGTLC1
